# Supplementary material for: Socioeconomic and economic factors affecting access and progression in medical schools: a systematic review and meta-analysis
Source: J Educ Eval Health Prof. 2026 Apr 16;23:6. doi: 10.3352/jeehp.2026.23.6 (PMC13181141; doi:10.3352/jeehp.2026.23.6)
Supplement: Supplementary file 1 [file jeehp-23-06-dataset1.xlsx]

## Sheet: Asreview_V1_ELASU4_11_08_Thresh
	ID	title	abstract	journal_name	doi	include	exclusion_reason	label	asreview_label	asreview_time	asreview_note
200	Scopus_745.0	private schooling and admission to medicine: a case study using matched samples and causal mediation analysis	Background: Are applicants from private schools advantaged in gaining entry to degrees in medicine? This is of international significance and there is continuing research in a range of nations including the USA, the UK, other English-speaking nations and EU countries. Our purpose is to seek causal explanations using a quantitative approach. Methods: We took as a case study admission to medicine i…	BMC Medical Education	10.1186/s12909-015-0415-1	Yes		1	1	2025-08-11 00:00:26
261	Scopus_685.0	do changing medical admissions practices in the uk impact on who is admitted? an interrupted time series analysis	Introduction Medical admissions must balance two potentially competing missions: to select those who will be successful medical students and clinicians and to increase the diversity of the medical school population and workforce. Many countries address this dilemma by reducing the heavy reliance on prior educational attainment, complementing this with other selection tools. However, evidence to w…	BMJ Open	10.1136/bmjopen-2018-023274	Maybe		1	1	2025-08-11 00:00:26
167	Scopus_776.0	longitudinal assessment of the impact of the use of the uk clinical aptitude test for medical student selection	CONTEXT: Medical schools are increasingly using novel tools to select applicants. The UK Clinical Aptitude Test (UKCAT) is one such tool and measures mental abilities, attitudes and professional behaviour conducive to being a doctor using constructs likely to be less affected by socio-demographic factors than traditional measures of potential. Universities are free to use UKCAT as they see fit bu…	Medical education	10.1111/medu.13082				1	2025-08-11 00:04:50
165	Scopus_778.0	population-based longitudinal analyses of offer likelihood in uk medical schools: 1996-2012	Context: The challenge of ensuring 'fair' selection processes confronts all medical schools around the globe. In the UK, historical analyses suggest applicants who are male, non-White, and from less advantaged socio-economic and school backgrounds have been less likely to be offered a place at medical school. We provide a contemporary population-based longitudinal analysis of the likelihood of re…	Medical Education	10.1111/medu.12981				1	2025-08-11 00:06:34
283	Scopus_664.0	are efforts to attract graduate applicants to uk medical schools effective in increasing the participation of under-represented socioeconomic groups? a national cohort study	Introduction: Attracting graduates was recommended as a means of diversifying the UK medical student population. Graduates now make up nearly a quarter of the total medical student population. Research to date has focused on comparing the sociodemographic characteristics of applicants to and/or students on traditional and graduate entry programmes (GEMs), yet GEMs account for only 40% of the grad…	BMJ Open	10.1136/bmjopen-2017-018946				1	2025-08-11 00:07:20
90	Scopus_853.0	widening access to uk medical education for under-represented socioeconomic groups: modelling the impact of the ukcat in the 2009 cohort	Objective: To determine whether the use of the UK clinical aptitude test (UKCAT) in the medical schools admissions process reduces the relative disadvantage encountered by certain sociodemographic groups. Design: Prospective cohort study. Setting: Applicants to 22 UK medical schools in 2009 that were members of the consortium of institutions utilising the UKCAT as a component of their admissions …	BMJ (Online)	10.1136/bmj.e1805				1	2025-08-11 00:08:31
210	Scopus_734.0	fair access to medicine? retrospective analysis of uk medical schools application data 2009-2012 using three measures of socioeconomic status	Background: Medical students have historically largely come from more affluent parts of society, leading many countries to seek to broaden access to medical careers on the grounds of social justice and the perceived benefits of greater workforce diversity. The aim of this study was to examine variation in socioeconomic status (SES) of applicants to study medicine and applicants with an accepted o…	BMC Medical Education	10.1186/s12909-016-0536-1				1	2025-08-11 00:08:47
61	Scopus_889.0	applicant characteristics and their influence on success: results from an analysis of applicants to the university of adelaide medical school, 2004-2007	Objective: To determine the applicant characteristics that influence success at each application stage for entry to the University of Adelaide Medical School. Design, setting and participants: Retrospective analysis of characteristics associated with a successful outcome to an undergraduate-entry medical school for 6699 applicants from four cohorts (2004-2007). Main outcome measures: Offer of an …	Medical Journal of Australia	10.5694/j.1326-5377.2010.tb03481.x				1	2025-08-11 00:10:28
2483	Scopus_718.0	validity of the ukcat in applicant selection and predicting exam performance in uk dental students	The United Kingdom's Clinical Aptitude Test (UKCAT) aims to assess candidates' "natural talent" for dentistry. The aim of this study was to determine the validity of the UKCAT for dental school applicant selection. The relationship of the UK-CAT with demographic and academic variables was examined, assessing if the likelihood of being offered a place at a UK dental school was predicted by demogra…	Journal of Dental Education					1	2025-08-11 00:16:27
395	Scopus_561.0	the influence of income on medical school admissions in canada: a retrospective cohort study	Background: The socioeconomic status of applicants to Canadian medical schools has been understudied in the past two decades. Institutional efforts have been made to address the lack of socioeconomic diversity across Canada during this time. We investigated the income characteristics of medical school applicants, as well as the relationship between applicant income and offer of admission, to char…	BMC Medical Education	10.1186/s12909-020-02126-0				1	2025-08-11 00:22:35
1756	Pubmed_109.0	graduate entry to medicine: widening academic and socio-demographic access	OBJECTIVE: This study aimed to examine whether a graduate entry course widens access to medicine. METHODS: We carried out a retrospective study at the University of Nottingham Medical School of socio-demographic and academic data collected by the Universities and Colleges Admission Service (UCAS). Study participants comprised all applicants to the 5-year (mainly school-leavers) and 4-year (gradua…	Medical education	10.1111/j.1365-2923.2008.03006.x				1	2025-08-11 00:28:02
203	Scopus_742.0	role of students' context in predicting academic performance at a medical school: a retrospective cohort study	Objectives: This study examines associations between medical students' background characteristics (postcode-based measures of disadvantage, high school attended, sociodemographic characteristics), and academic achievement at a Russell Group University. Design: Retrospective cohort analysis. Setting: Applicants accepted at the University of Liverpool medical school between 2004 and 2006, finalisin…	BMJ Open	10.1136/bmjopen-2015-010169				1	2025-08-11 00:32:52
242	Scopus_701.0	evaluation of the effect of socio-economic status on performance in a multiple mini interview for admission to medical school	Introduction: Widening participation in Medicine is a key policy priority as it helps promote a diverse and representative workforce and improves patient care. The selection process employed can influence the socio-economic composition of the student cohort and this study therefore evaluated whether Multiple Mini Interview (MMI) performance was influenced by school type or area-level Higher Educa…	Medical Teacher	10.3109/0142159x.2014.923562				1	2025-08-11 00:33:28
96	Scopus_848.0	the biomedical admissions test for medical student selection: issues of fairness and bias	Background: The BioMedical Admissions Test (BMAT) forms part of the undergraduate medical admission process at the University of Cambridge. The fairness of admissions tests is an important issue. Aims: Aims were to investigate the relationships between applicants' background variables and BMAT scores, whether they were offered a place or rejected and, for those admitted, performance on the first …	Medical Teacher	10.3109/0142159x.2010.528811				1	2025-08-11 00:34:03
194	Scopus_750.0	how medical school applicant race, ethnicity, and socioeconomic status relate to multiple mini-interview-based admissions outcomes: findings from one medical school	Purpose To examine associations of medical school applicant underrepresented minority (URM) status and socioeconomic status (SES) with Multiple Mini-Interview (MMI) invitation and performance and acceptance recommendation. Method The authors conducted a correlational study of applicants submitting secondary applications to the University of California, Davis, School of Medicine, 2011-2013. URM ap…	Academic Medicine	10.1097/acm.0000000000000766				1	2025-08-11 00:35:23
241	Scopus_702.0	the interaction of socio-economic status and gender in widening participation in medicine	Context: The lack of representation of people from low socio-economic and socio-educational backgrounds in the medical profession is of growing concern and yet research investigating the problem typically studies recruitment and selection in isolation. This study examines the impacts of home and school socio-economic status (SES) from application to selection in an undergraduate medical degree. S…	Medical Education	10.1111/medu.12480				1	2025-08-11 00:37:03
277	Scopus_670.0	an equivalence study of interview platform: does videoconference technology impact medical school acceptance rates of different groups?	Web-based interviewing may be an effective element of a medical schoolâ€™s larger approach to promotion of holistic review, as recommended by the Association of American Medical Colleges, by facilitating the feasibility of including rural and community physicians in the interview process. Only 10% of medical schools offer videoconference interviews to applicants and little is known about the impa…	Advances in Health Sciences Education	10.1007/s10459-018-9817-2				1	2025-08-11 01:11:22
791	Scopus_201.0	association of applicant demographic factors with medical school acceptance	Background: Medical school acceptance rates in the United States (US) have been lower for applicants who identify as Underrepresented-in-Medicine (UiM) compared to non-UiM applicants. The gap between UiM and no-UiM groups is narrowing in recent years. Less well-studied are associations of acceptance decisions with family income and parental education. This studyâ€™s purpose is to evaluate the rel…	BMC Medical Education	10.1186/s12909-023-04897-8				1	2025-08-11 01:12:43
1582	Pubmed_29.0	ethnic and social disparities in performance on medical school selection criteria	CONTEXT: Medical schools in Western societies seek measures to increase the diversity of their student bodies with respect to ethnicity and social background. Currently, little is known about the effects of different selection procedures on student diversity. OBJECTIVES: This prospective cohort study aimed to determine performance differences between traditional and non-traditional (i.e. ethnic m…	Medical education	10.1111/medu.12536				1	2025-08-11 01:16:26
57	Scopus_892.0	a longitudinal study of the impact of interviews on medical school admissions in taiwan	Medical schools in Taiwan have recently adopted the U.S. medical school admissions model by incorporating interviews into the selection process. The objective of this study was to investigate factors that contribute to successful medical school applications through the national entrance examination and interview admission routes. The sample consisted of survey data from five entry cohorts of medi…	Evaluation and the Health Professions	10.1177/0163278710361920				1	2025-08-11 01:16:40
330	Scopus_620.0	examining the predictors of academic outcomes for indigenous maori, pacific and rural students admitted into medicine via two equity pathways: a retrospective observational study at the university of auckland, aotearoa new zealand	Objective To determine associations between admission markers of socioeconomic status, transitioning, bridging programme attendance and prior academic preparation on academic outcomes for indigenous M? ori, Pacific and rural students admitted into medicine under access pathways designed to widen participation. Findings were compared with students admitted via the general (usual) admission pathway…	BMJ Open	10.1136/bmjopen-2017-017276				1	2025-08-11 01:18:56
631	Scopus_347.0	association of sociodemographic characteristics with us medical student attrition	Importance: Diversity in the medical workforce is critical to improve health care access and achieve equity for resource-limited communities. Despite increased efforts to recruit diverse medical trainees, there remains a large chasm between the racial and ethnic and socioeconomic composition of the patient population and that of the physician workforce. Objective: To analyze student attrition fro…	JAMA Internal Medicine	10.1001/jamainternmed.2022.2194				1	2025-08-11 01:20:21
508	Scopus_46.0	first-generation and low-income students in the national medical student body	Importance: Diverse representation within the US medical student body and physician workforce is an important step to help address known pervasive health care disparities. Objective: To evaluate US medical school first-year matriculants between 2002 and 2015 through a disaggregated lens, parsing out low-income and first-generation students and understanding their intersectionality with racial and…	JAMA Network Open	10.1001/jamanetworkopen.2025.9769				1	2025-08-11 01:21:25
1837	Pubmed_1009.0	prematriculation variables associated with suboptimal outcomes for the 1994-1999 cohort of us medical school matriculants	CONTEXT: The relationship between increasing numbers and diversity of medical school enrollees and the US physician workforce size and composition has not been described. OBJECTIVE: To identify demographic and prematriculation factors associated with medical school matriculants' outcomes. DESIGN, SETTING, AND PARTICIPANTS: Retrospective study using deidentified data for the 1994-1999 national coh…	JAMA	10.1001/jama.2010.1321				1	2025-08-11 01:21:42
1727	Pubmed_126.0	educational outcomes for students enrolled in md-phd programs at medical school matriculation, 1995-2000: a national cohort study	PURPOSE: To describe educational outcomes for a national cohort of students who enrolled in MD-PhD programs at medical school matriculation (MD-PhD matriculants). METHOD: The authors used multivariate logistic regression to identify factors independently associated with overall MD-PhD program attrition (MD-only graduation or medical school withdrawal/dismissal) compared with MD-PhD program gradua…	Academic medicine : journal of the Association of American Medical Colleges	10.1097/acm.0000000000000071				1	2025-08-11 01:23:42
825	Scopus_170.0	sociodemographic factors and research experience impact md-phd program acceptance	The 2014 NIH Physician-Scientist Workforce Working Group predicted a future shortage of physician-scientists. Subsequent studies have highlighted disparities in MD-PhD admissions based on race, income, and education. Our analysis of data from the Association of American Medical Colleges covering 2014-2021 (15,156 applicants and 6,840 acceptees) revealed that acceptance into US MD-PhD programs cor…	JCI Insight	10.1172/jci.insight.176146				1	2025-08-11 01:27:06
1699	Pubmed_155.0	temporal trends in childhood household income among applicants and matriculants to medical school and the likelihood of acceptance by income, 2014-2019	This study examines trends in childhood household income among applicants and matriculants to medical school and the likelihood of acceptance by income.	JAMA	10.1001/jama.2023.5654				1	2025-08-11 01:33:39
474	Scopus_490.0	trends in medical school application and matriculation rates across the united states from 2001 to 2015: implications for health disparities	Purpose Socioeconomic and geographic determinants of medical school application and matriculation may help explain the unequal distribution of physicians in the United States. This study describes trends in MD-granting medical school application and matriculation rates and explores the relationship between county median family income, proximity to a medical school, and medical school application …	Academic Medicine	10.1097/acm.0000000000004033				1	2025-08-11 01:34:36
1452	Pubmed_43.0	the impact of socioeconomic factors on medical school acceptance rates	Academic Medicine, Vol. 96, No. 11S / November 2021 Supplement S219 Copyright Â© 2021 by the Association of American Medical Colleges 38,160 U.S. medical graduates in 2016 and 2017. Of 28,778 respondents, 48.6% were female, 5.2% identified as LGB. Most identified as White, 20.7% Asian, 5.1% as Black/African American, 8.5% Hispanic/Latinx, and 0.3% American Indian/Alaskan Native/Native Hawaiian or…	Academic medicine : journal of the Association of American Medical Colleges	10.1097/acm.0000000000004281				1	2025-08-11 01:36:25
737	Scopus_250.0	self-reported disadvantage in medical school admissions: a call to review, revise, and further advance holistic review	Purpose This study examined how applicants interpret the self-reported disadvantaged (SRD) question in the American Medical College Application Service (AMCAS) application. Method Data from 129,262 applicants who applied through AMCAS from 2017 through 2019 were used, including financial and family history, demographic characteristics, and work status and residence. Fifteen applicants from the 20…	Academic Medicine	10.1097/acm.0000000000005272				1	2025-08-11 03:32:38
2639	Proquestdt_11.0	the impact of a holistic review process on a new medical school	Diversity in the physician workforce lags behind the rapidly changing US population. Since the gateway to a career in medicine is medical school, diversity must be addressed in the admissions process. Many medical school admissions committees are changing the way they review applications. While academic preparation remains a key indicator of success, schools seek students with additional attribut…	ProQuest Dissertations and Theses					1	2025-08-11 03:41:09
2635	Proquestdt_15.0	medical school admissions across socioeconomic groups: an analysis across race neutral and race sensitive admissions cycles	While the relationship between academic variables and admission into medical school has been well documented, the relationship between socioeconomic background and admission has not been extensively examined. In 2001, the Texas Legislature passed HB 1641, which allowed for the use of socioeconomic variables in the admission of graduate and professional school students. Additionally, the "Grutter …	ProQuest LLC					1	2025-08-11 03:44:16
21	Scopus_938.0	assessment of personal qualities in relation to admission to medical school	BACKGROUND: Recently there has been much scrutiny of the medical school admissions process by universities, the General Medical Council and the public. Improved objectivity, fairness and effectiveness of selection procedures are desirable. The ultimate outcome sought is the graduation of competent doctors who reflect the values of and are in tune with the communities they serve. METHODS: Applican…	Medical Education	10.1111/j.1365-2929.2005.02087.x				1	2025-08-11 04:19:45
787	Scopus_205.0	socio-demographic profile of medical students in aotearoa, new zealand (2016-2020): a nationwide cross-sectional study	Objective To determine the socio-demographic profile of all students enrolled to study medicine in Aotearoa New Zealand (NZ). Design and setting Observational, cross-sectional study. Data were sought from the Universities of Auckland and Otago, the two NZ tertiary education institutions providing medical education, for the period 2016-2020 inclusive. These data are a subset of the larger project …	BMJ Open	10.1136/bmjopen-2023-073996				1	2025-08-11 04:21:08
321	Scopus_629.0	risk factors associated with academic difficulty in an australian regionally located medical school	Background: Despite the highly selective admission processes utilised by medical schools, a significant cohort of medical students still face academic difficulties and are at a higher risk of delayed graduation or outright dismissal. Methods: This study used survival analysis to identify the non-academic and academic risk factors (and their relative risks) associated with academic difficulty at a…	BMC Medical Education	10.1186/s12909-017-1095-9				1	2025-08-11 04:34:46
2717	Embase_534.0	previous learning experiences in the anatomical sciences	The subject of anatomy is not a pre-requisite for admission to Indiana University, School of Medicine. Nevertheless, many students do take some form of anatomy while an undergraduate, and some also have taken a high school anatomy course. This study examines what kind of experience the first year medical students enrolled in an anatomy course at the Indiana University-Bloomington School of Medici…	FASEB Journal
2148	Embase_403.0	evaluation of a combined bachelor's (bach)/md program at uc san diego school of medicine	Purpose A substantial number of medical schools offer combined baccalaureate (BA)/ MD programs and grant conditional acceptance to medical school at the time of admission to the affiliated undergraduate program. The purpose of these programs includes attracting academically talented students, reducing competitive pressures and encouraging honor students to become physicians. Although many combine…	FASEB Journal	10.1096/fasebj.2021.35.s1.03344
2037	Embase_53.0	five-year evaluation of students' profiles and professional perspectives in an innovative dental education modality: a mixed-methods approach	INTRODUCTION: This study explored the effects of a novel dental education modality (evening enrolment) on the graduating dental students' profiles within a public university setting, encompassing both their curricular experiences and professional perspectives. MATERIALS AND METHODS: This cross-sectional observational study was conducted with dental students (daytime and evening enrolment modaliti…	European journal of dental education : official journal of the Association for Dental Education in Europe	10.1111/eje.13128
325	Scopus_625.0	effects of medical school selection on student motivation: a phd thesis report	Introduction: High stakes are involved in student selection, for both medical schools and applicants. This thesis investigated the effects of selection on the medical student population and applicant pool in the Dutch setting. Methods: This thesis consists of six papers: two quantitative studies, one qualitative study, two mixed methods studies and one perspective paper based on aÂ review of the …	Perspectives on Medical Education	10.1007/s40037-017-0398-1
530	Scopus_439.0	a multi-pronged, antiracist approach to optimize equity in medical school admissions	Background: Increasing the number of physicians who identify as an underrepresented minority (URM) has been a focus for decades. Despite the US Department of Health and Human Services establishing The Council on Graduate Medical Education focussing on the underrepresentation of minorities in medicine in 1990, US medical students in 1998-1999 were15.2% URM and twenty years later, URM students comp…	Medical Education	10.1111/medu.14589
783	Scopus_209.0	does medical education reform change who is selected? a national cross-sectional survey from china	Objectives Approximately 10 years ago, China introduced an education plan to improve the overall quality of medical education and to better serve the population's health needs. Many medical schools were then recognised and financed by China's Ministry of Education to develop and operationalise new pilot programmes (PPs) aligned with this plan. These ran in parallel with the traditional programmes…	BMJ Open	10.1136/bmjopen-2022-070239
390	Scopus_566.0	drastic times need drastic measures: covid-19 and widening access to medicine	In response to COVID-19, schools, colleges and universities across the world have closed or shifted to online/remote or blended teaching, learning and assessment. These changed ways of working pose challenges to students and will likely exacerbate existing educational attainment gaps between different societal groups. Our focus is the potential impact of COVID-19 on widening access to medicine. W…	Journal of the Royal College of Physicians of Edinburgh	10.4997/jrcpe.2020.419
320	Scopus_63.0	sociodemographic disadvantage in the burden of stress and academic performance in medical school: implications for diversity in medicine	Background: Nontraditional students bring to medicine inherent characteristics and perspectives that enrich the learning environment and contribute to expanding diversity in medicine. However, research has shown that these students, by virtue of their sociodemographic backgrounds, face unique challenges in medical education, which ultimately place them at a disadvantage compared to their peers. T…	BMC Medical Education	10.1186/s12909-024-05263-y
884	Scopus_116.0	â€œreduced to my race once againâ€: perceptions about underrepresented minority medical school applicants in canada and the united states	Phenomenon: To increase racial diversity in medical school classes, many institutions have created underrepresented minority (URM) application streams. However, many URM students experience overt and passive marginalization throughout their training and this may be related to how matriculants from URM streams are perceived by their peers. Approach: We conducted a discourse analysis of online disc…	Teaching and Learning in Medicine	10.1080/10401334.2022.2141247
2074	Embase_49.0	estimating the prevalence of generative ai use in medical school application essays	Background: Generative artificial intelligence (AI) tools became widely available to the public in November 2022. The extent to which these tools are being used by aspiring medical school applicants during the admissions process is unknown. Method(s): We retrospectively analyzed 6,000 essays submitted to a U.S. medical school in 2021-2022 (baseline, before wide availability of AI) and in 2023-202…	medRxiv	10.1101/2024.10.21.24315868
177	Scopus_766.0	students' motivation to study dentistry in malaysia: an analysis using confirmatory factor analysis	Introduction: Malaysia has experienced a significant expansion of dental schools over the past decade. Research into students' motivation may inform recruitment and retention of the future dental workforce. The objectives of this study were to explore students' motivation to study dentistry and whether that motivation varied by students' and school characteristics. Methods: All 530 final-year stu…	Human Resources for Health	10.1186/s12960-015-0040-4
2440	Scopus_952.0	social background of medical students	Background. The questions raised in this article is whether the social background of Norwegian medical students has changed over time, and whether changes in admission procedures have influenced recruitment Material and methods. The analysis is based on the total population of Norwegian students who qualified for university admission between 1980 and 2003, including those who entered medical scho…	Tidsskrift for den Norske Laegeforening
1355	Pubmed_531.0	[admission test to the degree course in medicine and surgery and university career: the experience in the campuses of piedmont region (northern italy)]	OBJECTIVES: to consider the admission test to the degree course in Medicine and Surgery in the three campus of Piedmont Region (Northern Italy) in order to discuss the ability of this test to predict the academic outcome of the students. DESIGN: cohort study considering all the students enrolled in the first year of medicine during the academic year 2014-2015. Their academic career is monitored d…	Epidemiologia e prevenzione	10.19191/ep17.5-6.p250.085
1092	Pubmed_804.0	diversity in neurosurgery: trends in gender and racial/ethnic representation among applicants and residents from u.s. neurological surgery residency programs	OBJECTIVE: To assess trends in gender, racial, and ethnic diversity of applicant pools and subsequent resident cohorts in neurosurgical residency programs in the United States. METHODS: Applicant and residency data from 2009 to 2018 were analyzed from the Electronic Residency Application Service, Journal of the American Medical Association, and National Resident Matching Program to evaluate trend…	World neurosurgery	10.1016/j.wneu.2021.02.127
1080	Pubmed_817.0	effects of the covid-19 pandemic on new physician job market outcomes	OBJECTIVE: To evaluate the pandemic's impacts on new physician job market outcomes. DESIGN: We conducted a retrospective, repeated cross-sectional analysis using an interrupted time series approach on graduating residents and fellows from New York. We estimated linear probability models to examine binary outcomes and a generalized estimating equations model to analyze the base salary (measured in…	Medical care	10.1097/mlr.0000000000002137
760	Scopus_23.0	social inequality in admission chances for prestigious higher education programs in germany: do application patterns matter?	Research has shown that admission to prestigious higher education programs varies by students' socio-economic status (SES). Access to these programs is characterized by high competition and often rather complex admission procedures. Thus, access may depend not only on students' performance and decisions to apply but also on their application patterns: Where and how they apply, which may vary by s…	European Sociological Review	10.1093/esr/jcae024
1667	Pubmed_19.0	[selection of medical students : measurement of cognitive abilities and psychosocial competencies]	The German Constitutional Court is currently reviewing whether the actual study admission process in medicine is compatible with the constitutional right of freedom of profession, since applicants without an excellent GPA usually have to wait for seven years. If the admission system is changed, politicians would like to increase the influence of psychosocial criteria on selection as specified by …	Bundesgesundheitsblatt, Gesundheitsforschung, Gesundheitsschutz	10.1007/s00103-017-2670-2
2578	Pubmed_284.0	[social background in recruitment of medical students]	BACKGROUND: The questions raised in this article is whether the social background of Norwegian medical students has changed over time, and whether changes in admission procedures have influenced recruitment. MATERIAL AND METHODS: The analysis is based on the total population of Norwegian students who qualified for university admission between 1980 and 2003, including those who entered medical sch…	Tidsskrift for den Norske laegeforening : tidsskrift for praktisk medicin, ny raekke
885	Scopus_115.0	should we extend the currency of cognitive ability test scores? considerations from construct, equity, and psychometric perspectives in medical selection	Scores on cognitive ability tests used in tertiary admissions contexts generally have very limited currency. This can have significant implications for prospective applicants to high-demand courses which use cognitive tests as part of the selection process. In this paper we present both psychometric and non-psychometric considerations regarding the score currency of ability tests, using GAMSAT (G…	International Journal of Selection and Assessment	10.1111/ijsa.12453
589	Scopus_385.0	defending racial and ethnic diversity in undergraduate and medical school admission policies	This Viewpoint argues that reversing or restricting the use of race and ethnicity in academic admission policies could also threaten the diversity of medical schools, both directly by restricting race consciousness in medical school admission practices and indirectly by reducing the overall number of minoritized undergraduate students attending US colleges and universities who could apply to medi…	JAMA	10.1001/jama.2022.23124
1208	Pubmed_677.0	demographics and motives of medical school applicants in croatia	BACKGROUND: According to data regarding number of physicians per 100,000 inhabitants, Croatia is below the European average. Under those circumstances, more attention needs to be devoted to Croatian medical schools and their applicants. AIMS: This study sought to investigate admission trends of applicants to Croatian medical schools, analyse their demographics and motives for medical school enrol…	Medical teacher	10.1080/01421590701551714
158	Scopus_785.0	seeking inclusion in an exclusive process: discourses of medical school student selection	Context: Calls to increase medical class representativeness to better reflect the diversity of society represent a growing international trend. There is an inherent tension between these calls and competitive student selection processes driven by academic achievement. How is this tension manifested? Methods: Our three-phase interdisciplinary research programme focused on the discourses of excelle…	Medical Education	10.1111/medu.12547
103	Scopus_840.0	predicting success in graduate entry medical students undertaking a graduate entry medical program	Background: Success in undergraduate medical courses in the UK can be predicted by school exit examination (A level) grades. There are no documented predictors of success in UK graduate entry medicine (GEM) courses. This study looks at the examination performance of GEM students to identify factors which may predict success; of particular interest was A level score. Methods: Data was collected fo…	Medical Teacher	10.3109/0142159x.2012.689030
23	Scopus_934.0	dropping out of medical school in the uk: explaining the changes over ten years	Context: In the context of changing admissions criteria and an expanding medical school intake in the UK, we analysed the determinants of the medical school dropout probability. Objectives: We aimed to analyse the determinants of the probability that a student will drop out of medical school during Year 1 and to compare the results of this analysis over time. Methods: We carried out logistic regr…	Medical Education	10.1111/j.1365-2929.2007.02710.x
688	Scopus_295.0	the effect of rural underserved opportunities program participation on medical graduates' decision to work in rural areas	Purpose There is a persistent rural physician shortage in the United States. Policies to scale up the health workforce in response to this shortage must include measures to draw and maintain existing and newly trained health care workers to rural regions. Prior studies have found that experience in community medicine in rural practice settings increases the likelihood of medical graduates practic…	Academic Medicine	10.1097/acm.0000000000005162
1071	Pubmed_828.0	sex and race/ethnicity based trends in matriculation to general surgery residency and associated fellowship programs	INTRODUCTION: The changing landscape of the surgical workforce and the dynamics of sex and racial/ethnic inequality have been heavily publicized in the surgical community. We sought to report on current sex- and race/ethnicity-based trends in matriculation to general surgery residencies and surgical fellowships. METHODS: Data were provided by the Association of American Medical Colleges from the …	The Journal of surgical research	10.1016/j.jss.2024.10.020
400	Scopus_557.0	euthanasia and physician-assisted suicide: a systematic review of medical studentsâ€™ attitudes in the last 10 years	This study aimed at examining the approval rate of the medical studentsâ€™ regarding active euthanasia, passive euthanasia, and physician-assisted-suicide over the last ten years. To do so, the arguments and variables affecting studentsâ€™ choices were examined and a systematic review was conducted, using PubMed and Web of Science databases, including articles from January 2009 to December 2018. …	Journal of Medical Ethics and History of Medicine	10.18502/jmehm.v13i22.4864
1763	Pubmed_1081.0	the dynamics of poverty, educational attainment, and the children of the disadvantaged entering medical school	Approximately one-third of the US population lives at or near the poverty line; however, this group makes up less than 7% of the incoming medical students. In the United Kingdom, the ratio of those of the highest social stratum is 30 times greater than those of the lowest to receive admission to medical school. In an effort to address health disparities and improve patient care, the authors argue…	Advances in medical education and practice	10.2147/amep.s196840
51	Scopus_9.0	american society of hematology: building a comprehensive minority recruitment and retention professional program	In 2003, the Institute of Medicine noted the need to improve workforce diversity. The American Society of Hematology (ASH) responded by developing the Minority Recruitment Initiative (MRI) to recruit diverse physicians/scientists into hematology. We evaluated the outcomes of the program. From 2004 to 2022, there were 405 awardees. Compared with national estimates, MRI awardees were less likely to…	Blood Advances	10.1182/bloodadvances.2024013519
658	Scopus_322.0	recalibrating us medical school admissions with an equity lens	This Viewpoint discusses unresolved barriers in US medical school matriculation for racial and ethnic minority groups and other historically marginalized communities and proposes policy changes to recalibrate admissions with an equity focus.	JAMA Health Forum	10.1001/jamahealthforum.2022.4102
2460	Scopus_879.0	increasing the enrolment of rural applicants to the faculty of medicine and addressing diversity by using a priority matrix approach to assign values to rural attributes	In an external review of the admissions process for the Faculty of Medicine, University of Manitoba, Canada, it was suggested that admissions policies be modified to increase the enrolment of students more likely to practise in rural locations, by selecting a cohort of students with attributes reflecting potential for rural practice. A broad-based Working Group devised a framework for scoring per…	Rural and Remote Health
2689	Embase_640.0	the vexed question of race-based admission to medical school	No abstract-letter	South African Medical Journal
273	Scopus_674.0	secondary medical school applications place an unfair financial burden on middle- and lower-income applicants	No abstract-letter	Academic Medicine	10.1097/acm.0000000000001694
987	Pubmed_910.0	trends of attrition and migration in academic radiology in us medical schools	BACKGROUND: Concerns have been expressed over attrition and migration contributing to workforce shortages in academic radiology. PURPOSE: We aimed to assess trends in attrition (leaving academic radiology) and migration in academic radiology in US medical schools and assess any variations based on gender and over time. MATERIALS AND METHODS: Using the Association of American Medical Colleges Facu…	Journal of the American College of Radiology : JACR	10.1016/j.jacr.2025.01.013
2790	Ebsco_57.0	socio-demographic variables and stress coping strategies among ulcerative colitis patients	The objective of this research was verify any association between socio-demographic characteristics and and stress coping strategies among ulcerative colitis patients. This study took place in the Inflammatory Diseases Outpatient Clinic of Hospital das Clinicas of the University of SÃ£o Paulo Medical School. The 100 individual participants of this study verified that the variable of those who pra…	Index de EnfermerÃ­a
2034	Embase_533.0	trauma exposure and psychopathology in an urban sample of women	Background: Post-traumatic stress disorder (PTSD) and major depressive disorder (MDD) are common and disabling psychiatric disorders that are associated with trauma exposure. Epidemiological studies of urban communities estimate that between 65-90% of this population have been exposed to trauma, with approximately 50% and 37% of individuals meeting diagnostic criteria for lifetime PTSD and MDD, r…	Neuropsychopharmacology	10.1038/npp.2017.266
1609	Pubmed_255.0	only the best: medical student selection in australia	Selection processes for medical schools need to be unbiased, valid, and psychometrically reliable, as well as evidence-based and transparent to all stakeholders. A range of academic and non-academic criteria are used for selection, including matriculation scores, aptitude tests and interviews. Research into selection is fraught with methodological difficulties; however, it shows positive benefits…	The Medical journal of Australia	10.5694/mja10.11388
399	Scopus_558.0	associations of postbaccalaureate coursework with underrepresented race/ ethnicity, academic performance, and primary care training among matriculants at five california medical schools	Studies employing data collected over 15 years ago suggested salutary effects of postbaccalaureate (PB) premedical coursework on medical school class diversity, academic performance, and primary care training. The studies may have limited current applicability given changes in medical school admissions paradigms and population demographics. Using data from interviewees at >1 of 5 California publi…	Journal of Health Care for the Poor and Underserved	10.1353/hpu.2021.0075
644	Scopus_335.0	perspectives of historically black college and university advisors to premedical students during the covid-19 pandemic: a qualitative study	Importance: Black students remain underrepresented in medicine despite national efforts to increase diversity in the physician workforce. Historically Black College and University (HBCU) students play a vital role in increasing representation in the workforce. Currently, there is a paucity of literature understanding the impact of COVID-19 on premedical students from HBCUs. Understanding the adve…	JAMA Network Open	10.1001/jamanetworkopen.2022.38563
2136	Embase_417.0	preliminary study of the relationship between career choice motivation and understanding of professionalism in newly enrolled medical students in china: a cross-sectional study	Objectives Early professionalism education for first-year students is important for generating sound knowledge and attitudes towards medical professionalism. Of the many factors affecting professionalism and professional identity formation in medical students, career choice motivation is an understudied one. This study aimed to explore the relationship between the career choice motivations of fir…	BMJ Open	10.1136/bmjopen-2020-041860
1108	Pubmed_787.0	bias reduction practices in underrepresented groups in ophthalmology resident recruitment	IMPORTANCE: Best recruitment practices for increasing diversity are well established, but the adoption and impact of these practices in ophthalmology residency recruitment are unknown. OBJECTIVE: To describe the adoption of bias reduction practices in groups underrepresented in ophthalmology (URiO) residency recruitment and determine which practices are effective for increasing URiO residents. DE…	JAMA ophthalmology	10.1001/jamaophthalmol.2024.0394
1621	Pubmed_242.0	mind the gap: an analysis of "gap year" prevalence, productivity, and perspectives among radiation oncology residency applicants	PURPOSE: Medical students may take a year off during medical school (a "gap year") to strengthen their applications for competitive specialties such as radiation oncology. This can incur significant financial and opportunity costs. We sought to understand the prevalence, nature, and funding of gap years undertaken by radiation oncology applicants. METHODS AND MATERIALS: An anonymous survey was em…	International journal of radiation oncology, biology, physics	10.1016/j.ijrobp.2019.02.006
611	Scopus_365.0	widening access: what do dental school websites signal to prospective students?	Introduction Widening Access (WA) policies aim to ensure that a professional workforce reflects the community that it serves by facilitating the admission of applicants from under-represented demographics. WA has not been extensively studied in UK dental education. Website discourses are an important element in students' higher education choices and have the potential to engage those who might be…	British Dental Journal	10.1038/s41415-023-5454-0
2436	Ebsco_23.0	factors associated with dropout in medical education: a literature review	Medical Education 2011: : 440-454 Medical school dropout may have negative consequences for society, patients, the profession, schools and dropouts. To our knowledge, the literature dealing with dropout from medical school has never been systematically and critically appraised. This review aimed to systematically and critically review studies dealing with factors found to be associated with dropp…	Medical Education	10.1111/j.1365-2923.2010.03898.x
459	Scopus_503.0	increasing applications for medical school from disadvantaged students	White discusses efforts to widen participation in medical school to include those from disadvantaged backgrounds.1 To ensure buy-in from all major stakeholders we need to emphasise the benefits to the profession and the health service of improving social mobility in medicine. And we need to tackle the gap in applications to, not just attendance at, medical schools between students of the highest …	The BMJ	10.1136/bmj.l6769
2073	Embase_490.0	rate of thirty-day readmissions in systemic lupus erythematosus rivals congestive heart failure and exceeds the general medicare population	Background/Purpose : Medicare measures readmissions within 30 days of hospitalization across several conditions as a marker of care quality. While not currently a reporting condition, in systemic lupus erythematosus (SLE) observed 30-day readmission rates range from 17-27%, rivaling reportable conditions such as congestive heart failure (CHF). No controlled studies thus far have performed such be…	Arthritis and Rheumatology	10.1002/art.41108
231	Scopus_712.0	should osteopathic students applying to allopathic emergency medicine programs take the usmle exam"	Introduction: Board scores are an important aspect of an emergency medicine (EM) residency application. Residency directors use these standardized tests to objectively evaluate an applicant's potential and help decide whether to interview a candidate. While allopathic (MD) students take the United States Medical Licensing Examination (USMLE), osteopathic (DO) students take the Comprehensive Osteo…	Western Journal of Emergency Medicine	10.5811/westjem.2013.8.16169
75	Scopus_874.0	factors associated with receipt of preventive dental treatment procedures among adult patients at a dental training school in wisconsin, 2001-2002	Background: Gender differences in oral health-related quality of life and the fear of dental pain in seeking and receiving preventive dental care have been recognized and documented. Preventive dental treatment procedures (PDTPs) are commonly accepted as the primary approach to prevent dental disease. Objective: We examined whether the likelihood of receiving PDTPs differed by gender in adult pat…	Gender Medicine	10.1016/j.genm.2009.04.003
2257	Embase_283.0	diversity in radiology: the right thing to do, the smart thing to do	In the 10-year period between the last two U.S. population censuses there have been significant changes in the U.S. population demography. The changes in self-reporting of racial and ethnic identity afforded by the most recent U.S. population census in 2020 have given citizens the opportunity to be represented in ways that truly reflect how they wish to be identified. At the same time, the divers…	Pediatric Radiology	10.1007/s00247-022-05416-5
2463	Scopus_870.0	the social recruitment of medical students in year group 2006 and 2007 at the university of copenhagen	Aims: To study the social recruitment of medical students at the University of Copenhagen in 2006 and 2007 and compare it to the social recruitment in 1992, the Danish population and other study programmes. Material and methods: Questionnaire survey of first-year medical students from year 2006-2007. The population comprised 446 students, of whom 71% were women. They were categorised according to…	Ugeskrift for Laeger
1788	Pubmed_1057.0	students' hpv vaccination rates are associated with demographics, sexuality, and source of advice but not level of study in medical school	This study aimed to explore how medical students differ regarding the HPV vaccination status according to their demographics, sexuality, medical school year and sources of information regarding the vaccine. The cross-sectional survey included 379 participants from medical school year 1 to 6, in a medical school in Brasilia. Statistical analyses of the data obtained from a questionnaire analyzed c…	Revista do Instituto de Medicina Tropical de Sao Paulo	10.1590/s1678-9946201961070
2577	Pubmed_285.0	[the social recruitment of medical students in year group 2006 and 2007 at the university of copenhagen]	AIMS: To study the social recruitment of medical students at the University of Copenhagen in 2006 and 2007 and compare it to the social recruitment in 1992, the Danish population and other study programmes. MATERIAL AND METHODS: Questionnaire survey of first-year medical students from year 2006-2007. The population comprised 446 students, of whom 71% were women. They were categorised according to…	Ugeskrift for laeger
184	Scopus_76.0	big data analysis: examination of the relationship between candidatesâ€™ sociodemographic characteristics and performance in the ukâ€™s membership of the royal college of physicians part 1 examination	Big datasets and data analytics enable granular analyses examining group differences in performance. Our focus is on differential attainment (DA) in postgraduate College (Board) examinations. We asked: Are candidatesâ€™ sociodemographic characteristics associated with performance on the UKâ€™s Membership of the Royal College of Physicians (MRCP) Part 1 after adjusting for medical school performan…	Advances in Health Sciences Education	10.1007/s10459-024-10406-3
1604	Pubmed_260.0	entry tests for graduate medical programs: is it time to re-think?	OBJECTIVE: To examine the relationship between medical school applicants' performances in the Graduate Australian Medical School Admissions Test (GAMSAT) and structured interviews and their subsequent performance in medical school. DESIGN: Students in Years 2-4 of two graduate-entry medical programs were invited to complete two previously validated tests of clinical reasoning. These results and t…	The Medical journal of Australia	10.5694/j.1326-5377.2007.tb01228.x
735	Scopus_252.0	dr herman a. barnett, black civil rights activists, and the desegregation of the university of texas medical branch in 1949: "we ought to go in texas and i don't mean to a segregated medical school"	In May 1949, Herman A. Barnett III, a 23-year-old Black veteran, applied to The University of Texas Medical Branch (UTMB) in Galveston. His application occurred in the wake of Black student protests against the segregationist policies of The University of Texas and of judicial victories by the National Association for the Advancement of Colored People (NAACP) to eradicate racial inequalities in s…	JAMA Internal Medicine	10.1001/jamainternmed.2022.6700
378	Scopus_577.0	a longitudinal study of differences in canadian and us medical student preparation for family medicine	BACKGROUND AND OBJECTIVES: Previous research has found differences in preparation for entry into family medicine training between graduates of US and Canadian medical schools. However, this research was limited in that it utilized cross-sectional data to examine a longitudinal issue. This study aimed to examine these differences with a longitudinal data set. METHODS: A comparison of the performan…	Family Medicine	10.22454/fammed.2019.840363
1938	Embase_648.0	comparison of primary physician patterns of and attitudes on emergency department use	OBJECTIVE: This study aimed to compare physician viewpoints and clinic patterns between primary care providers (PCPs) with high patient emergency department (ED) use (HU) and PCPs with low patient ED use (LU). METHOD(S): We conducted a mixed methods descriptive study of quantitative and qualitative data of 22 practices. We compared admission rates, American Academy of Pediatrics guideline adheren…	Pediatric Emergency Care	10.1097/pec.0b013e318276c228
181	Scopus_762.0	prioritiesfor choosing the postgraduate course indentistry and its related factors	The present study attempted to take steps to investigate the motivations of the participants in the dental post-graduate examinations and the factors influencing their selection of place and field of study. In this cross-sectional study, data related to a number of applicants was collected using a questionnaire. The questionnaire contained questions related to demographic and socio-economic statu…	Biosciences Biotechnology Research Asia	10.13005/bbra/2235
2157	Embase_394.0	temporal trends in the social determinants of attainment: levelling the playing field	Objective 1. To describe temporal changes in differential attainment (DA) during the lifecycle of UK Black Minority Ethnic (BME) O&G doctors. Design BME doctors experience DA throughout the course of their career irregardless of the region of primary medical qualification (PMQ).We performed a retrospective data analysis of trends in career progression amongst BME O&G undergraduate and post gradua…	BJOG: An International Journal of Obstetrics and Gynaecology	10.1111/1471-0528.21-16715
1620	Pubmed_244.0	individual characteristics and student's engagement in scientific research: a cross-sectional study	BACKGROUND: In light of the increasing recognition of the importance of physician scientists, and given the association between undergraduate research experiences with future scientific activity, it is important to identify and understand variables related to undergraduate students' decision to engage in scientific research activities. The present study assessed the influence of individual charac…	BMC medical education	10.1186/1472-6920-12-95
1299	Pubmed_589.0	examination of intersectionality and the pipeline for black academic surgeons	IMPORTANCE: The lack of underrepresented in medicine physicians within US academic surgery continues, with Black surgeons representing a disproportionately low number. OBJECTIVE: To evaluate the trend of general surgery residency application, matriculation, and graduation rates for Black trainees compared with their racial and ethnic counterparts over time. DESIGN, SETTING, AND PARTICIPANTS: In t…	JAMA surgery	10.1001/jamasurg.2021.7430
2414	Embase_102.0	the moderating role of sex in the relationship between cannabis use treatment admission profile and treatment processes and outcomes: a gender perspective	Background: Gender-specific interventions are crucial in addressing substance use disorders -particularly cannabis use disorder - as they allow for tailored therapeutic approaches and increase the likelihood of successful outcomes. However, differences in therapeutic processes and outcomes between males and females are often not observed, making the prognosis and development of such interventions…	Addictive Behaviors	10.1016/j.addbeh.2024.108103
912	Pubmed_990.0	relationship of admissions variables and college of osteopathic medicine variables to performance on comlex-usa level 3	CONTEXT: New accreditation standards require that all US colleges of osteopathic medicine (COMs) publically report the first-time pass rates of graduates on the Comprehensive Osteopathic Medical Licensing Examination-USA (COMLEX-USA) Level 3. Little is known about the extent to which admissions variables or COM performance measures relate to Level 3 performance. OBJECTIVE: To examine the relation…	The Journal of the American Osteopathic Association	10.7556/jaoa.2015.021
1556	Pubmed_321.0	a closer look at attrition in md-phd programs	To the Editor: Although Jeffe and colleagues were optimistic about the percentage of MDâ€“PhD matriculants in their study who graduated with both degrees, we found their results (a 27% attrition rate) disheartening. At programs without Medical Scientist Training Program (MSTP) funding, this causes strain on institutional budgets, and at their MSTP-funded counterparts, attrition wastes precious Na…	Academic medicine : journal of the Association of American Medical Colleges	10.1097/acm.0000000000000299
1475	Pubmed_409.0	can the 12-item general health questionnaire be used to identify medical students who might 'struggle' on the medical course? a prospective study on two cohorts	BACKGROUND: Students who fail to thrive on the Nottingham undergraduate medical course frequently suffer from anxiety, depression or other mental health problems. These difficulties may be the cause, or the result of, academic struggling. Early detection of vulnerable students might direct pastoral care and remedial support to where it is needed. We investigated the use of the short-form General …	BMC medical education	10.1186/1472-6920-13-48
986	Pubmed_911.0	sense of belonging among medical students, residents, and fellows: associations with burnout, recruitment retention, and learning environment	PURPOSE: This study examines sense of belonging (belongingness) in a large population of medical students, residents, and fellows and associations with learner burnout, organizational recruitment retention indicators, and potentially modifiable learning environment factors. METHOD: All medical students, residents, and fellows at Mayo Clinic sites were surveyed between October and November 2020 wi…	Academic medicine : journal of the Association of American Medical Colleges	10.1097/acm.0000000000005892
2005	Embase_567.0	clinical, social, and meteorological factors associated with dengue and malaria diagnosis in adults in pune, india	Background: Acute febrile illness is one of the most common reasons for hospital admission in India. We sought to assess factors associated with distinct and similar presentation of malaria and dengue that create a diagnostic challenge for clinicians when rapid diagnostics are not available. Methods & Materials: Patients >12 years of age admitted to adult medicine wards at BJ Medical College - Sa…	International Journal of Infectious Diseases	10.1016/j.ijid.2016.02.539
2614	Pubmed_1101.0	preparatory program for students underrepresented in medicine promotes self-efficacy in the medical school application process: novel insights from a qualitative analysis	BACKGROUND: The current US physician workforce does not reflect the diversity of the patient population it serves. While programs have been designed to support learners underrepresented in medicine, evidence of their efficacy is lacking. METHODS: We designed, implemented, and assessed a medical school admissions preparatory program (MAPP) for premedical students from underrepresented backgrounds,…	Journal of best practices in health professions diversity : research, education and policy
633	Scopus_345.0	residency match interview scheduling: quantifying the applicant experience	Background The process of offering and scheduling residency interviews varies widely among programmes. Applicants report distress and have advocated for reform. However, there is a paucity of quantitative data to characterise applicant concerns. Objective We quantified the interview scheduling experience for US allopathic medical students in the 2020 main residency match. Methods An anonymous, 13…	Postgraduate Medical Journal	10.1136/postgradmedj-2020-139514
2813	Ebsco_21.0	essays on health care and inequality	This dissertation consists of three chapters analyzing the role of institutional factors in observed health inequities. In the first chapter, I measure how differences in neighborhood environments contribute to Black-white disparities in primary care outcomes. I study this question in the context of preventive health care take-up among Medicare enrollees, a setting with full insurance and yet per…
1873	Embase_725.0	the impact of a brief tobacco-use cessation intervention in public health dental clinics	Background. Public health dental clinic patients use tobacco at disproportionately high rates. The purpose of this study was to evaluate a tobacco-use cessation program delivered via public health dental practitioners. Methods. Two public health dental clinics participated in this quasiexperimental design study. First, all patients in one clinic who used tobacco (n = 178) received usual care. Nex…	Journal of the American Dental Association	10.14219/jada.archive.2005.0139
1732	Pubmed_117.0	establishing the criterion validity of the graduate medical school admissions test (gamsat)	CONTEXT: This paper examines the criterion validity of the Graduate Medical School Admissions Test (GAMSAT), which has been used since 1996 in Australia and more recently in the UK and Ireland. The study provides evidence on the extent to which GAMSAT, in combination with grade point average (GPA) and interview scores, adds value to determining an individual's capability for medical study. The st…	Medical education	10.1111/j.1365-2923.2008.03154.x
523	Scopus_445.0	how should we build disability-inclusive medical school admissions?	Students with disabilities add rich diversity to medical education and help motivate health equity. Unjust obstacles faced by many of these students along pathways to medicine begin during medical school admissions. Deeply embedded ableist notions of what it means to be a physician keep archaic practices in place that serve as systemic barriers to the admission of members of this population. This…	AMA Journal of Ethics	10.1001/amajethics.2021.987
1377	Pubmed_510.0	student failures on first-year medical basic science courses and the usmle step 1: a retrospective study over a 20-year period	Correlates of achievement in the basic science years in medical school and on the Step 1 of the United States Medical Licensing ExaminationÂ® (USMLEÂ®), (Step 1) in relation to preadmission variables have been the subject of considerable study. Preadmissions variables such as the undergraduate grade point average (uGPA) and Medical College Admission TestÂ® (MCATÂ®) scores, solely or in combinatio…	Anatomical sciences education	10.1002/ase.1462
1139	Pubmed_756.0	impact of the university of california, los angeles/charles r. drew university medical education program on medical students' intentions to practice in underserved areas	PURPOSE: To estimate the impact of a U.S. inner-city medical education program on medical school graduates' intentions to practice in underserved communities. METHOD: The authors conducted an analysis of secondary data on 1,088 medical students who graduated from either the joint University of California, Los Angeles/Charles R. Drew University Medical Education Program (UCLA/Drew) or the UCLA Sch…	Academic medicine : journal of the Association of American Medical Colleges	10.1097/00001888-200509000-00004
2154	Embase_397.0	characteristics associated with disparities in survival between hispanic and non-hispanic white patients with multiple myeloma: a matched cohort study	Background: Recent treatment advances have greatly improved the survival in multiple myeloma (MM), the second most common hematologic malignancy in the US. However, large racial and ethnic disparities in MM survival still exist. Previous Surveillance, Epidemiology and End Results (SEER)-based analyses suggest Hispanics have lower utilization rate of effective antimyeloma therapies and worse overa…	Blood	10.1182/blood-2021-148880
878	Scopus_121.0	evaluation of hospital quality of care outcomes in a teaching hospital in ethiopia: a retrospective database study	Objectives We aimed to evaluate hospital mortality rates, readmission rates and length of hospital stay (LOS) among adult medical patients admitted to a teaching hospital in Ethiopia. Design We performed a retrospective study using routinely collected electronic data. Setting Data were collected from Yekatit 12 Hospital Medical College between January 2021 and July 2023. Participants The analysis…	BMJ Open	10.1136/bmjopen-2023-082908
1778	Pubmed_1068.0	assessing factors for choosing a primary care specialty in medical students; a longitudinal study	AÂ shortage of primary care physicians exists in the US, and medical schools are investigating factors that influence specialty choice. To better understand the factors associated with medical students choosing primary care specialties, a longitudinal annual survey from 2013 to 2019 was administered to students at the University of Iowa Carver College of Medicine, starting pre-matriculation.Â AÂ …	Medical education online	10.1080/10872981.2021.1890901
306	Scopus_642.0	association of group composition diversity and performance outcomes in a pre-clerkship team-based learning program	Introduction: Team-based learning (TBL) is an important curricular component of medical education. TBL sessions are evaluated based on individual readiness assurance test (IRAT) and group readiness assurance test (GRAT) scores. Previous research in non-medical professional settings has shown that group composition diversity is positively correlated with group outcomes. Methods: We conducted a ret…	Medical Teacher	10.1080/0142159x.2019.1616682
2366	Embase_156.0	association of area deprivation index to time to re-admission following urinary diversion	INTRODUCTION AND OBJECTIVE: This study aimed to examine the association between patients' socioeconomic status (SES) and readmission outcomes following urinary diversion utilizing area deprivation index (ADI). METHOD(S): A retrospective chart review was completed of patients who had a urinary diversion from September 2020 to January 2023. A total of 140 patients were included in this study. The A…	Journal of Urology	10.1097/01.ju.0001008888.07102.14.10
952	Pubmed_95.0	can noncognitive components of admissions data predict dental student performance and postdoctoral program placement?	The aim of this retrospective cohort study was to evaluate whether the noncognitive factors of the dental student application, including undergraduate major and interview score, predicted success in the predoctoral program and placement in postdoctoral programs. The study population consisted of 169 students in the Harvard School of Dental Medicine DMD graduating Classes of 2012 through 2016. Non…	Journal of dental education	10.21815/jde.018.112
95	Scopus_849.0	a survey of trainee specialists experiences at the university of cape town (uct): impacts of race and gender	Background: Efforts to redress racial and gender inequalities in the training of medical specialists has been a central part of a dedicated programme in the Faculty of Health Sciences at the University of Cape Town (UCT). This study aimed to describe trends in race and gender profiles of postgraduate students in medical specialties (registrars) from 1999 to 2006 and to identify factors affecting …	BMC Medical Education	10.1186/1472-6920-9-26
1069	Pubmed_83.0	examination performance of graduate entry medical students compared with mainstream students	OBJECTIVES: To assess whether medical students on graduate entry/fast- track programmes perform as well as students on standard courses. DESIGN: Retrospective cohort study. SETTING: University of Birmingham Medical School. PARTICIPANTS: Medical students on graduate entry/fast-track course and standard (5-year) course ('mainstream'). MAIN OUTCOME MEASURES: Examination marks from all assessments ta…	Journal of the Royal Society of Medicine	10.1258/jrsm.2009.090121
882	Scopus_118.0	an analysis of trainee status of the primary care physician and ambulatory care outcomes	Purpose Prior studies report disparities in outcomes for patients cared for by trainees versus faculty physicians at academic medical centers. This study examined the effect of having a trainee as the primary care physician versus a faculty member on routine population health outcomes after adjusting for differences in social determinants of health and primary care retention. Method This cohort s…	Academic Medicine	10.1097/acm.0000000000005663
2817	Ebsco_17.0	differential prediction of medical school selection factors for rural and non-rural populations	Differential predictive validity in assessing academic performance in institutions of higher education has been assessed for a number of years. Historically, this body of research focused on gender and ethnicity. This study extends that research to geographic region (e.g., rural and non-rural populations). Specifically, this study predicted relationships between preadmission variables of incoming…
1610	Pubmed_254.0	the predictive validity of grade point average scores in a partial lottery medical school admission system	PURPOSE: To ascertain whether the grade point average (GPA) of school-leaving examinations is related to study success, career development and scientific performance. The problem of restriction of range was expected to be partially reduced due to the use of a national lottery system weighted in favour of students with higher GPAs. METHOD: We studied the students (n = 398) admitted to the Faculty …	Medical education	10.1111/j.1365-2929.2006.02561.x
2050	Embase_518.0	recruitment strategies for the lung cancer screening	The National Lung Cancer Screening Trial (NLST) randomized current or former smokers who had quit within 15 years, 55-75 years of age, to low dose CT or chest x-ray and demonstrated a 20% reduction in lung cancer mortality.[1] Screening for lung cancer is different from other screening programs as those at risk are not clearly defined by age or sex. Potential recruitment strategies include provid…	Journal of Thoracic Oncology	10.1016/j.jtho.2018.08.155
1171	Pubmed_717.0	competing risks analysis of promotion and attrition in academic medicine: a national study of u.s. medical school graduates	PURPOSE: Competing risk methodology was used to identify variables associated with promotion and attrition of newly appointed full-time instructors or assistant professors in U.S. MD-granting medical schools. METHOD: A national sample of U.S. MD-granting medical school graduates in calendar years 1997-2004 who received initial full-time instructor or assistant professor appointments from January …	Academic medicine : journal of the Association of American Medical Colleges	10.1097/acm.0000000000002441
842	Scopus_155.0	academic rank disparities in minoritized and racialized physician assistant educators	PurposeThe aim of this study was to investigate the disparities in career progression and the need for inclusive mentorship in the physician assistant (PA) profession, specifically focusing on racial/ethnic minority faculty.MethodsPooled data from the Physician Assistant Education Association Program Survey in 2015, 2017, and 2019 were analyzed to examine the effect of PA faculty race/ethnicity o…	Journal of Physician Assistant Education	10.1097/jpa.0000000000000561
2225	Embase_318.0	impact of patient demographics and neighborhood socioeconomic variables on clinical trial participation patterns for non-hodgkin lymphoma at a major academic institution	Background: There have been tremendous advancements in Non-Hodgkin Lymphoma (NHL) therapies and outcomes in large part due to clinical trials. Prior studies have demonstrated that certain populations including the elderly, certain racial and/or ethnic minority groups, and women are underrepresented in cancer clinical trials. Better understanding of how social context impacts clinical trial enroll…	Blood	10.1182/blood-2022-165451
1002	Pubmed_898.0	airway management by us and canadian emergency medicine residents: a multicenter analysis of more than 6,000 endotracheal intubation attempts	STUDY OBJECTIVE: We determine success rates of endotracheal intubation performed in emergency departments (EDs) by North American emergency medicine residents. METHODS: During 58 months, physicians performing intubations at 31 university-affiliated EDs in 3 nations completed a data form that was entered into the National Emergency Airway Registry 2 database. Included were all patients undergoing …	Annals of emergency medicine	10.1016/j.annemergmed.2005.01.009
2584	Pubmed_265.0	analyzing the influence of admissions criteria and cultural norms on success in an international dental studies program	This study determines the extent to which admissions criteria and cultural norms predict the success of a foreign-trained dentist in a United States dental educational program. Correlation and regression tests were applied to an eleven-year period from 1994 to 2004 of retrospective admissions data for 144 International Dental Studies Program students. Five cultural norms were derived from the col…	Journal of dental education
1972	Embase_608.0	is preventive medicine curriculum among medical students of private universities in malaysia effective?	Background: Preventive medicine training need to be strengthened and development of evidence-based guidelines for low-middle income countries be a priority. Objective(s): To determine the knowledge, perception and attitude related preventivemedicine topics in the curriculum of medical students in the Malaysia's private universities and to explore the possible socio-demographic characteristics inf…	Pharmacoepidemiology and Drug Safety	10.1002/pds.3701
1575	Pubmed_299.0	australian physiotherapy student intake is increasing and attrition remains lower than the university average: a demographic study	QUESTIONS: Have student numbers (ie, intake and attrition) changed since the introduction of graduate entry-level physiotherapy courses in Australian universities? What is the impact of any changes in student numbers on university funding? What is the impact of any changes in student numbers on the workforce? Have student characteristics (ie, gender, country of origin, background) changed? DESIGN…	The Australian journal of physiotherapy	10.1016/s0004-9514(08)70068-0
1250	Pubmed_634.0	factors related to choosing an academic career track among spine fellowship applicants	STUDY DESIGN: Retrospective review. OBJECTIVE: To identify factors associated with the likelihood of spine surgery fellowship applicants choosing an academic job upon fellowship completion. SUMMARY OF BACKGROUND DATA: Training academic spine surgeons is an important goal of many spine fellowships. However, there are no established criteria associated with academic job choice to guide selection co…	Spine	10.1097/brs.0b013e31826fecba
2613	Pubmed_1104.0	exploring social media and admissions decision-making - friends or foes?	BACKGROUND: Despite the ever-increasing use of social media (e.g., Facebook, Twitter) little is known about its use in medical school admissions. This qualitative study explores whether and how social media (SM) is used in undergraduate admissions in Canada, and the attitudes of admissions personnel towards such use. METHODS: Phone interviews were conducted with admissions deans and nominated adm…	Canadian medical education journal
341	Scopus_61.0	artificial intelligence meets holistic review: promises and pitfalls of automating the medical education admissions process	Holistic review has been widely adopted in medical education as a means of promoting equity in the application process and diversity in the medical workforce. Artificial intelligence (AI) is a rapidly emerging technology already having an impact on the medical school and residency application process as students and faculty alike increasingly turn to AI tools to automate some steps in the prepara…	Academic Medicine	10.1097/acm.0000000000005964
1201	Pubmed_684.0	institutional conditions and individual experiences in the career-entry period of swiss medical residents--a qualitative study	models to examine the associations between first-generation	Swiss medical weekly	10.4414/smw.2006.11199
27	Scopus_930.0	viewpoint: developing a physician workforce for america's disadvantaged	Eliminating health disparities will be difficult as long as many rural and disadvantaged inner-city communities remain medically underserved. The authors argue that the current debate on physician workforce policy has not adequately emphasized medical schools' social mission to educate physicians who will improve health care access and equity; fulfilling that mission means training students who w…	Academic Medicine	10.1097/acm.0b013e31802d8d242
515	Scopus_453.0	current orthopaedic residency letters of recommendation are not biased by gender of applicant	Background:Letters of recommendation (LORs) are highly influential in the residency selection process. Differences in language and length of LORs by gender have been demonstrated for applicants applying to surgical residencies and fellowships. This had yet to be studied in orthopaedic surgery. Given the gender disparity in the field, we sought to investigate the impact of gender on orthopaedic re…	JBJS Open Access	10.2106/jbjs.oa.20.00134
2684	Embase_665.0	prevalence, patterns and correlates of tobacco use in psychiatric in-patients and the family members	Objectives: (1) To estimate the prevalence of tobacco use in Psychiatric inpatients and their family members. (2) To find out the patterns of tobacco use (form of use) in psychiatric in-patients and their family members. (3) To correlate tobacco use and socio-demographic variables. (4) To correlate tobacco use and clinical variables (5) To compare the dose of chlorpromazine equivalents between sm…	Indian Journal of Psychiatry
2628	Proquestdt_6.0	the developmental impact of international medical service trips on premedical students	Undergraduate premedical students are increasingly traveling to developing nations as a way to combine an interest in service, travel, and career exploration. The purpose of this interpretative phenomenological analysis is to understand the developmental and admissions impact of international medical service trips on the students who participate. Eight medical students participated in a semi-stru…	ProQuest LLC
932	Pubmed_970.0	are medical associations' paid parental leave recommendations instituted for united states medical school faculty?	Longer paid parental leaves have many well-documented biopsychosocial benefits for parents and children. However, many United States (U.S.) employers do not offer 8-12â€‰weeks of paid parental leave as recommended by medical associations such as The American College of Obstetricians and Gynecologists, the American Academy of Pediatrics, and the American Medical Association. This study compared an…	Medical education online	10.1080/10872981.2025.2487656
2706	Embase_583.0	influence of concurrent diabetes mellitus on clinical progression and response to androgen deprivation therapy in patients with advanced prostate cancer	Background: To determine if a concurrent diagnosis of diabetes mellitus (DM) is associated with worse outcomes in advanced prostate cancer. The effect DM might have on the progression of advanced prostate cancer is not well studied. Method(s): Data on 148 advanced prostate cancer patients (35 with concurrent DM) were collected from a Genitourinary Cancer Database at the Icahn School of Medicine a…	Journal of Clinical Oncology
1639	Pubmed_223.0	large language models in otolaryngology residency admissions: a random sampling analysis	OBJECTIVES: To investigate potential demographic bias in artificial intelligence (AI)-based simulations of otolaryngology, residency selection committee (RSC) members tasked with selecting one applicant among candidates with varied racial, gender, and sexual orientations. METHODS: This study employed random sampling of simulated RSC member decisions using a novel Application Programming Interface…	The Laryngoscope	10.1002/lary.31705
1889	Embase_706.0	australian physiotherapy student intake in increasing and attrition remains lower than the university average: a demographic study	Questions: Have student numbers (ie, intake and attrition) changed since the introduction of graduate entry-level physiotherapy courses in Australian universities? What is the impact of any changes in student numbers on university funding? What is the impact of any changes in student numbers on the workforce? Have student characteristics (ie, gender, country of origin, background) changed? Design…	Australian Journal of Physiotherapy	10.1016/s0004-9514%2808%2970068-0
1103	Pubmed_791.0	survival analysis to measure turnover of the medical education workforce in ethiopia	BACKGROUND: Until recently, there were only a few medical schools in Ethiopia. However, currently, in response to the apparent shortage in physician workforce, the country has made huge progress with respect to the expansion of medical schools, by adopting the so-called flooding strategy. Nevertheless, the effectiveness of the intended strategy also relies on physician accessibility and turnover.…	Human resources for health	10.1186/s12960-017-0197-0
17	Scopus_944.0	looking for a better future: identity construction in socio-economically deprived 16-year olds considering a career in medicine	The medical profession has traditionally been dominated by middle-class white males in the UK, but it is a political priority to widen access to all socio-economic and ethnic groups. This paper describes an empirical study based on biographical life narrative interviews with 45 16-year olds from inner London who were considering applying to medical school, drawn mainly from the most socio-economi…	Social Science and Medicine	10.1016/j.socscimed.2007.03.011
1530	Pubmed_355.0	employment and retention of nurses who completed an internship and residency program	BACKGROUND: The University of New Mexico Hospitals (UNMH) nurse residency and UNM College of Nursing nurse internship programs began in 2003 and 2004, respectively. This study evaluated the effectiveness of these programs in increasing RN hiring and retention. METHOD: Existing data from academic and human resources records were analyzed. Differences between demographic characteristics were assess…	Journal of continuing education in nursing	10.3928/00220124-20201014-06
2711	Embase_566.0	the effects of medical student interest in humanities and arts: a multi-institutional study	BACKGROUND: Although it has been suggested that exposure to arts and humanities improves desirable characteristics of physicians, there is little evidence to support this hypothesis. Given the current epidemic of physicians' burnout, the medical profession is in crisis. We tested the hypotheses that medical students with greater participation in arts and humanities would score higher on assessmen…	Journal of General Internal Medicine
1781	Pubmed_1065.0	medical students' characteristics as predictors of career practice location: retrospective cohort study tracking graduates of nepal's first medical college	OBJECTIVE: To determine, in one low income country (Nepal), which characteristics of medical students are associated with graduate doctors staying to practise in the country or in its rural areas. DESIGN: Observational cohort study. SETTING: Medical college registry, with internet, phone, and personal follow-up of graduates. PARTICIPANTS: 710 graduate doctors from the first 22 classes (1983-2004)…	BMJ (Clinical research ed.)	10.1136/bmj.e4826
1909	Embase_681.0	neighborhood geographical factors and the presence of advanced community pharmacy practice sites in greater chicago	Objectives. To determine the availability of experiential learning opportunities in culturally diverse areas and to identify opportunities and barriers to attract and sustain sites for the University of Illinois at Chicago College of Pharmacy. Methods. Utilizing variables of census tract income, racial/ethnicity composition and crime index, data analyses included descriptive statistics and multiv…	American Journal of Pharmaceutical Education	10.5688/aj730108
1789	Pubmed_1056.0	strengthening the admissions process in health care professional education: focus on a premier pacific island medical college	Relying solely on measures of intellectual aptitude and academic performance in university admissions can be disadvantageous to underprivileged students. The Fiji School of Medicine primarily uses such measures to evaluate and select student applicants, and the introduction of supplementary assessments could provide better access for students from disadvantaged backgrounds. This study examined th…	Journal of educational evaluation for health professions	10.3352/jeehp.2012.9.11
0	Scopus_99.0	underrepresented in medicine resident physician distribution by race, gender, and specialty trends from 2013â€“2019	Importance: While significant racial disparities in the physician workforce have existed for decades, recent attention on this mismatch and the current sociopolitical climate have led to an increase in recruitment efforts of Underrepresented in Medicine (URiM) physicians by residency programs. The effect of these efforts on URiM distribution across residency programs has not yet been comprehensiv…	Journal of the National Medical Association	10.1016/j.jnma.2025.03.003
1329	Pubmed_558.0	does class attendance matter? results from a second-year medical school dermatology cohort study	BACKGROUND: Little is known about the impacts of class attendance and learning preferences on academic performance in dermatology. OBJECTIVES: This study was designed to examine the effects of medical student class attendance and learning preferences on students' academic performance in an introductory dermatology course. METHODS: A total of 101 second-year medical students enrolled in a required…	International journal of dermatology	10.1111/ijd.12816
2557	Pubmed_354.0	[how does success in the 1st cycle of medical school relate to outcome in the 3rd doctorate? behavior of 1st generation students at the brussels free university under the numerus clausus]	The aim of our work was to use the results of the 1st cycle of study in medical school to explore success in 3rd doctorate students in two cohorts (n = 82) of 1st generation students in the numerus clausus system. Because of the homogeneity of mean percentages in the two cohorts and the nil cohort effect on the evolution of performance across study years, the two samples were combined for further…	Revue medicale de Bruxelles
174	Scopus_769.0	are self-identified "disadvantaged" students less likely to enter surgical residencies? a single-institution study	Background Given more emphasis on training primary care physicians for underserved areas, we hypothesized that students self-identifying as "disadvantaged" would be less likely to pursue surgical training. Methods We retrospectively reviewed medical school data on students graduating 2005-2014. Students were stratified into "disadvantaged" and "nondisadvantaged". Data were recorded on age, grade …	Journal of Surgical Research	10.1016/j.jss.2016.03.017
520	Scopus_448.0	students with global experiences during medical school are more likely to work in settings that focus on the underserved: an observational study from a public u.s. institution	Background: Global health interest has grown among medical students over the past 20 years, and most medical schools offer global health opportunities. Studies suggest that completing global health electives during medical school may increase the likelihood of working with underserved populations in a clinical or research capacity. This study aimed to assess the association of global electives in…	BMC Medical Education	10.1186/s12909-021-02975-3
1644	Pubmed_219.0	impact of extended course duration and stricter study organization on attrition and academic performance of medical students	AIM: To assess whether extended medical school duration, block/modular structure of subjects, not allowing students to transfer exams into the higher course year, and curriculum implementation in line with the Bologna Accord are associated with lower attrition and better academic outcomes of medical students. METHODS: We retrospectively investigated curricula at the University of Split School of …	Croatian medical journal	10.3325/cmj.2013.54.192
324	Scopus_626.0	implant and root canal treatment: survival rates and factors associated with treatment outcome	Objectives: To assess and compare the survival rates of implant and root canal treatment as well as to investigate the effect of patient and tooth related variables on the treatment outcome in a large-scale population-based study. Methods: Dental records of patients who received root canal treatment and implant therapy were retrieved from the electronic records of the University of Minnesota Scho…	Journal of Dentistry	10.1016/j.jdent.2018.02.005
1908	Embase_683.0	assigning values to rural attributes: a priority matrix approach to addressing diversity	Background and Purpose: In an external review of admission to medical school in Manitoba, Brownell & Reiter (University of Manitoba, Spring 2008) suggested that admission processes and policies be modified to increase enrolment of students more likely to practice in rural locations, and to assure a more representative cohort of students with rural attributes. Methodology: A Working Group devised …	Medical Education, Supplement	10.1111/j.13652923.2010.03702
1635	Pubmed_227.0	academic performance of students with the highest and mediocre school-leaving grades: does the aptitude test for medical studies (tms) balance their prognoses?	BACKGROUND: Admission to undergraduate medical training in Germany occurs by central and local pathways. Central admission includes two distinct groups: Students with top school-leaving grades (best-SLG group) and students with inferior school-leaving grades who are admitted with a delay of up to seven years (delayed admission group). Students with academic difficulties and early dropouts are pre…	GMS journal for medical education	10.3205/zma001006
1186	Pubmed_70.0	widening interest, widening participation: factors influencing school students' aspirations to study medicine	BACKGROUND: Under-representation of some socio-economic groups in medicine is rooted in under-representation of those groups in applications to medical school. This study aimed to explore what may deter school-age children from applying to study medicine. METHODS: Workshops were undertaken with school students aged 16-17Â years ('Year 12', nâ€‰=â€‰122 across three workshops) and 13-14Â years ('Ye…	BMC medical education	10.1186/s12909-018-1221-3
78	Scopus_87.0	factors influencing the selection of dentistry as a career among prospective candidates: a multicentre cross-sectional study	Objective: This study aimed to analyse the impact of sociodemographic factors on dental school candidates' decision to pursue dentistry as their career of choice. Materials and Methods: Candidates shortlisted by three dental schools were invited to participate in a self-administered questionnaire study, featuring a validated instrument containing sociodemographic questions and 16 motivational ite…	European Journal of Dental Education	10.1111/eje.13044
1569	Pubmed_305.0	streamlining the medical school admissions process for couples	Academic Medicine, Vol. 92, No. 6 / June 2017 729 Streamlining the Medical School Admissions Process for Couples To the Editor: The average age of incoming medical students is rising, and approximately 9% of incoming students are already married. However, in the current medical school admissions process, couples are unable to coordinate their applications. Couples ending up at different instituti…	Academic medicine : journal of the Association of American Medical Colleges	10.1097/acm.0000000000001697
1554	Pubmed_324.0	identifying inaccuracies on emergency medicine residency applications	BACKGROUND: Previous trials have showed a 10-30% rate of inaccuracies on applications to individual residency programs. No studies have attempted to corroborate this on a national level. Attempts by residency programs to diminish the frequency of inaccuracies on applications have not been reported. We seek to clarify the national incidence of inaccuracies on applications to emergency medicine res…	BMC medical education	10.1186/1472-6920-5-30
266	Scopus_680.0	career and research outcomes of the physician-scientist training program at the university of calgary: a retrospective cohort study	BACKGROUND: Physician-scientists are integral to medical research, with medical programs throughout Canada invested in training hybrid physician-scientists. Few data exist as to whether these programs are generating the diversity, gender equity and numbers of trainees essential for the future of medical research and teaching. We aimed to identify factors that contribute to research productivity, …	CMAJ open	10.9778/cmajo.20160103
2448	Scopus_927.0	improving the adjustment of educationally disadvantaged students to medical school: the summer enrichment program	The Summer Enrichment Program (SEP) is a 6-week pre-matriculation program that targets students who may be at an educational disadvantage and/or may have difficulties adjusting to the rigors of medical school. The objective of the current study was to determine whether the SEP (a) eased the transition to the first year of medical school and (b) had an impact on academic performance during the fir…	Mount Sinai Journal of Medicine
1595	Pubmed_27.0	the utility of multiple mini-interviews: experience of a medical school	PURPOSE: This paper aims to introduce the design of multiple mini-interviews (MMIs) as a tool to assess medical school applicants' attributes in alignment with the school's educational goals and to evaluate its utility. METHODS: In this MMI, candidates rotated through six stations (10 minutes per station), in which specific interview topics were drawn by mapping the school's educational goals wit…	Korean journal of medical education	10.3946/kjme.2017.48
2680	Embase_682.0	study of quality of life in clinically stable chronic schizophrenic patients	Background: Despite being deficient in resources and amenities the quality of life, especially for psychiatric patients, has been described as better in low and middle income countries, like India. There is not enough information from this part of the world to validate this assumption. Aim(s): To study QOL in patients with schizophrenia who were clinically stable on treatment for at least precedi…	Indian Journal of Psychiatry
1050	Pubmed_847.0	an american crisis: the lack of black men in medicine	The current state of diversity within the US medical workforce does not reflect representative numbers of the Black male population. Research data continues to reveal continuing trends in the areas of discrimination, incarceration, health disparities, and mortality with respect to Black males. The lack of increase in Black male medical school applications and matriculation contrasted by the conti…	Journal of racial and ethnic health disparities	10.1007/s40615-017-0380-y
1754	Pubmed_1092.0	selection and lottery in medical school admissions: who gains and who loses?	This article was migrated. The article was marked as recommended. Concerns related to fairness of medical school admissions through selection have led some scholars to consider selection as an expensive lottery and suggest that lottery may be fairer. This paper considers the issue of selection versus lottery from the perspectives of three groups of stakeholders: 1) applicants, 2) medical schools,…	MedEdPublish (2016)	10.15694/mep.2018.0000271.1
2602	Pubmed_174.0	u.s. dental school applicants and enrollees, 2009 entering class	Over the past two decades, interest in dentistry in the United States has shown a steady period of growth. There were 12,210 individuals who applied to the 2009 entering class of U.S. dental schools. The number of first-time enrollees was 4,871, the highest figure since 1990. Men continue to comprise the majority of applicants and enrollees; however, the percentages of women continue to increase.…	Journal of dental education
2563	Pubmed_336.0	factors that influence career selection among medical students	Previous studies investigating student selection have considered the fairness of the selection procedure. They attempted to establish the qualities believed to be most important in successful applicants. For some time however, it has been recognised that academic performance alone is not a satisfactory marker of the â€˜rightâ€™ student,4,5Â and that personal attributes should also be considered, …	Family medicine
1724	Pubmed_129.0	personal profile of medical students selected through a knowledge-based exam only: are we missing suitable students?	INTRODUCTION: A consistent body of literature highlights the importance of a broader approach to select medical school candidates both assessing cognitive capacity and individual characteristics. However, selection in a great number of medical schools worldwide is still based on knowledge exams, a procedure that might neglect students with needed personal characteristics for future medical practi…	Medical education online	10.3402/meo.v21.29705
1615	Pubmed_249.0	suitability of the ham-nat test and tms module "basic medical-scientific understanding" for medical school selection	AIMS: Tests with natural-scientific content are predictive of the success in the first semesters of medical studies. Some universities in the German speaking countries use the 'Test for medical studies' (TMS) for student selection. One of its test modules, namely "medical and scientific comprehension", measures the ability for deductive reasoning. In contrast, the Hamburg Assessment Test for Medi…	GMS Zeitschrift fur medizinische Ausbildung	10.3205/zma000842
1587	Pubmed_281.0	effects of comprehensive educational reforms on academic success in a diverse student body	CONTEXT: Calls for medical curriculum reform and increased student diversity in the USA have seen mixed success: performance outcomes following curriculum revisions have been inconsistent and national matriculation of under-represented minority (URM) students has not met aspirations. Published innovations in curricula, academic support and pipeline programmes usually describe isolated interventio…	Medical education	10.1111/j.1365-2923.2010.03770.x
1373	Pubmed_514.0	impact of student ethnicity and primary childhood language on communication skill assessment in a clinical performance examination	BACKGROUND: Clinical performance examinations (CPX) with standardized patients (SPs) have become a preferred method to assess communication skills in US medical schools. Little is known about how trainees' backgrounds impact CPX performance. OBJECTIVE: The objective of this paper is to examine the impact of student ethnicity, primary childhood language, and experience of diversity on the communic…	Journal of general internal medicine	10.1007/s11606-007-0250-0
1597	Pubmed_268.0	admissions processes for five year medical courses at english schools: review	OBJECTIVE: To describe the current methods used by English medical schools to identify prospective medical students for admission to the five year degree course. DESIGN: Review study including documentary analysis and interviews with admissions tutors. SETTING: All schools (n = 22) participating in the national expansion of medical schools programme in England. RESULTS: Though there is some commo…	BMJ (Clinical research ed.)	10.1136/bmj.38768.590174.55
1951	Embase_631.0	socioeconomic impact of stroke in northwest india	Background and Objective: We aimed to study the socioeconomic impact of stroke. Method(s): This study was carried out in the Stroke unit and Neurology clinic at Christian Medical College and Hospital, Ludhiana, from April 2009 to October 2011. All consecutive first ever stroke patientswere recruited after obtaining informed consent. At admission data collected include demography, socioeconomic st…	Cerebrovascular Diseases	10.1159/000353795
1936	Embase_65.0	'i hadn't ever really thought it was something that i could do': rural background medical graduates' pathways to medicine	OBJECTIVE: This study aims to elevate the voices of doctors with rural backgrounds by exploring their experience of applying for medicine and identifying learnings that can further widen access for prospective rural applicants. METHOD(S): This study is part of a larger qualitative study exploring the experiences of medical graduates from Deakin University's rural longitudinal integrated clerkship…	The Australian journal of rural health	10.1111/ajr.70047
864	Scopus_135.0	how the medicine and science programmes can overcome the impacts of low ses secondary school educational disadvantage	This study focuses on educational attainment in New Zealandâ€™s undergraduate programmes in medicine and science (N = 750 and N = 4722, respectively), by following four student cohorts over the course of their degree. This research aimed to identify the extent to which studying in competitive academic programmes (Medicine and BSc) attenuate educational disparity related to schoolsâ€™ socio-econom…	Perspectives: Policy and Practice in Higher Education	10.1080/13603108.2023.2222081
1084	Pubmed_811.0	faculty promotion and attrition: the importance of coauthor network reach at an academic medical center	BACKGROUND: Business literature has demonstrated the importance of networking and connections in career advancement. This is a little-studied area in academic medicine. OBJECTIVE: To examine predictors of intra-organizational connections, as measured by network reach (the number of first- and second-degree coauthors), and their association with probability of promotion and attrition. DESIGN: Pros…	Journal of general internal medicine	10.1007/s11606-015-3463-7
1099	Pubmed_798.0	when can we identify the students at risk of failure in the national medical licensure examination in japan using the predictive pass rate?	CONTEXT: Failure of students to pass the National Medical Licensure Examination (NMLE) is a major problem for universities and the health system in Japan. To assist students at risk for NMLE failure as early as possible after admission, this study investigated the time points (from the time of admission to graduation) at which predictive pass rate (PPR) can be used to identify students at risk of…	BMC medical education	10.1186/s12909-024-05948-4
843	Scopus_154.0	contextual admissions in widening participation	Widening participation to medicine through contextual admissions has increased substantially over the last 20 years. The term â€˜Contextual admissionsâ€™ is used to describe a wide range of initiatives to support the selection and admission of students from widening participation backgrounds to Higher Education. Many medical schools have specific six-year Gateway courses or individual Gateway yea…	Pedagogies of Widening Participation in Medical Settings: Addressing Under-representation through Partnership and Professionalism	10.4324/9781003399858-12
2594	Pubmed_199.0	the present state and problems of graduate-entry programs (gep) in national medical schools in japan	It is not certain whether graduate-entry program (GEP) or non-graduate-entry program (non-GEP) in medical education is desirable to foster excellent medical physicians in Japan. In order to clarify the present state and problems of GEP, we visited 27 national medical schools which have introduced limited term college graduate-entry program and discussed with the deans, the education committee and…	Journal of medical and dental sciences
1553	Pubmed_325.0	is it too difficult for disadvantaged applicants to get into medical school?	No abstract-letter	Medical teacher	10.1080/0142159x.2016.1237016
1287	Pubmed_60.0	analysis of factors that predict clinical performance in medical school	Academic achievement indices including GPAs and MCAT scores are used to predict the spectrum of medical student academic performance types. However, use of these measures ignores two changes influencing medical school admissions: student diversity and affirmative action, and an increased focus on communication skills. To determine if GPA and MCAT predict performance in medical school consistently…	Advances in health sciences education : theory and practice	10.1007/s10459-007-9088-9
1130	Pubmed_764.0	mining for gold: a mixed-methods study on personal statements in general surgery residency applications	INTRODUCTION: As numeric data are becoming increasingly scarce in general surgery residency applications, the personal statement (PS) may be key to identifying candidates to interview. This study sought to determine if PSs of candidates invited for interview at our residency program had different qualities when compared to those not invited. MATERIALS AND METHODS: This single-institution study re…	The Journal of surgical research	10.1016/j.jss.2024.07.125
1549	Pubmed_33.0	early career retention of malawian medical graduates: a retrospective cohort study	OBJECTIVE: There have been longstanding concerns over Malawian doctors migrating to high-income countries. Early career is a particularly vulnerable period. After significant policy changes, we examined the retention of recent medical graduates within Malawi and the public sector. METHODS: We obtained data on graduates between 2006 and 2012 from the University of Malawi College of Medicine and Ma…	Tropical medicine & international health : TM & IH	10.1111/tmi.12408
606	Scopus_37.0	what impact does widening participation to medicine have on the medical workforce in the uk: a scoping review	Purpose: Widening participation in medicine refers to the recruitment policy of encouraging those who are traditionally under-represented in medical school. Whilst research in the UK has investigated the processes around improving participation through recruitment and selection to medical schools, there is less focus around the period after medical school and how students from widening participat…	Education for Primary Care	10.1080/14739879.2024.2426130
1388	Pubmed_5.0	factors associated with attrition and performance throughout surgical training: a systematic review and meta-analysis	BACKGROUND: Attrition within surgical training is a challenge. In the USA, attrition rates are as high as 20-26%. The factors predicting attrition are not well known. The aim of this systematic review is to identify factors that influence attrition or performance during surgical training. METHOD: The review was performed in line with PRISMA guidelines and registered with the Open Science Framewor…	World journal of surgery	10.1007/s00268-020-05844-0
1281	Pubmed_606.0	do study strategies predict academic performance in medical school?	CONTEXT: â€‚Study strategies, such as time and study management techniques, seem to be consistently related to achievement even when aptitude is controlled for, but the picture is not entirely clear. As there is limited research in this area, we explored the relative strengths of academic aptitude, as measured by the Medical College Admission Test (MCAT), undergraduate grade point average (UGPA) …	Medical education	10.1111/j.1365-2923.2011.03929.x
20	Scopus_939.0	working with schools in deprived areas to raise aspirations for medicine and other healthcare science careers	Educational attainment is inversely related to socio-economic status. The achievement gap widens as children progress through the system. Take up of science options is particularly poor and difficulties are compounded by lack of relevant science-based work experience in deprived areas. The interaction of these factors is examined in some detail in an area of socio-economic deprivation. High attai…	Clinical Medicine, Journal of the Royal College of Physicians of London	10.7861/clinmedicine.8-3-301
2201	Embase_346.0	the leaky pipeline: female physician attrition from academic medicine across the us	INTRODUCTION: The purpose of the study was to investigate gender differences in attrition rate between male and female physicians working in academia. METHOD(S): All physicians who billed Medicare from a teaching hospital in March 2014 were included and were followed up until December 2019. Physicians who retired during the study period were excluded. The primary outcome was leaving academia and …	Journal of the American College of Surgeons	10.1097/01.xcs.0000894028.46531.f3
718	Scopus_268.0	racial and ethnic diversity in medical school admissions in canada	Importance: Medical schools promote admission pathways as well as diversity and inclusivity to prospective students who are underrepresented in medicine (UIM) primarily via their websites. Research from organizational structures supports the use of instrumental values (which focus on behavior and core beliefs), rather than terminal values (which focus on the end goal), to promote diversity. Objec…	JAMA Network Open	10.1001/jamanetworkopen.2023.24194
1517	Pubmed_369.0	a survey of demographics, motivations, and backgrounds among applicants to the integrated 0 + 5 vascular surgery residency	OBJECTIVE: The 0 + 5 integrated vascular surgery (VS) residency has altered the training paradigm for future vascular specialists. Rising interest in these novel programs highlights our need to better understand the applicant pool. We compared demographics and surveyed recent applicants to our integrated program to gain more insight into their background and motivation for accelerated vascular tr…	Journal of vascular surgery	10.1016/j.jvs.2009.08.076
646	Scopus_333.0	transcultural differences in suicide attempts among children and adolescents with and without migration background, a multicentre study: in vienna, berlin, istanbul	While suicide can occur throughout the lifespan, worldwide suicide is the second leading cause of death among young people aged between 15 and 29Â years. The aim of this multicentre study, conducted in Austria, Germany and Turkey, is to investigate the transcultural differences of suicide attempts among children and adolescents with and without migration background. The present study is a retrosp…	European Child and Adolescent Psychiatry	10.1007/s00787-021-01805-7
2179	Embase_370.0	evaluation of women and underrepresented racial and ethnic group representation in a general cardiology fellowship after a systematic recruitment initiative	Importance: The proportion of women and underrepresented racial and ethnic groups (UREGs) matriculating into general cardiology fellowships remains low. Objective(s): To assess a systematic recruitment initiative aimed at ensuring adequate matriculation of women and UREGs in a general cardiology fellowship. Design, Setting, and Participant(s): This quality improvement study took place at a large,…	JAMA Network Open	10.1001/jamanetworkopen.2020.30832
439	Scopus_521.0	admission policies and methods at crossroads: a review of medical school admission policies and methods in seven asian countries	Selecting the right applicants is an important part of medical student admission. While one universally accepted selection criterion is academic capacity, there are other criteria such as communication skills and local criteria (e.g., socio-cultural values) that are no less important. This article reviews the policies and methods of selection to medical schools in seven countries with varying soc…	Korean Journal of Medical Education	10.3946/kjme.2020.169
464	Scopus_5.0	understanding the medical education experiences of low-income students through a maslowâ€™s hierarchy of needs lens: an exploratory qualitative study	Background: Diversity in the physician workforce is critical for quality patientÂ care. Students from low-income backgrounds represent an increasing proportion of medical school matriculants, yet little research has addressed their medical school experiences. Objective: To explore the medical school experiences of students from low-income backgrounds using a modified version of Maslowâ€™s Hierarc…	Journal of General Internal Medicine	10.1007/s11606-024-09161-3
1739	Pubmed_1118.0	psychotropic polypharmacy among children and youth receiving medicaid, 2012-2015	BACKGROUND: The rates of mental health diagnoses in children have increased. Children in poverty have the highest rates. The use of psychotropic medication for children has been increasing, which is concerning because of the unknown long-term effects and the increased burden on the health care system. The state of Kentucky ranks among the highest in the United States for children with mental heal…	Journal of managed care & specialty pharmacy	10.18553/jmcp.2018.24.8.736
585	Scopus_389.0	increasing latinx representation in the us medical schools: a top-ranked medical school's experience	Despite the increasing racial and ethnic diversity of the general US population, many, if not most, medical schools fall short of matriculating students reflective of this change in diversity. The Latinx community constitutes nearly 20% of the US population and is expected to rise substantially in the coming decades. Over the past 20 years, the number of Latinx students applying to and being admi…	Frontiers in Public Health	10.3389/fpubh.2022.907573
1717	Pubmed_135.0	follow-up study of the regional quota system of japanese medical schools and prefecture scholarship programmes: a study protocol	INTRODUCTION: Given the shortage of physicians, particularly in rural areas, the Japanese government has rapidly expanded the number of medical school students by adding chiikiwaku (regional quotas) since 2008. Quota entrants now account for 17% of all medical school entrants. Quota entrants are usually local high school graduates who receive a scholarship from the prefecture government. In excha…	BMJ open	10.1136/bmjopen-2016-011165
2316	Embase_210.0	effectiveness of return-of-service schemes for human resources for health retention: a retrospective cohort study of four southern african countries	Background Governments use return-of-service (RoS) schemes to train, employ and retain health professionals in the public sector. We determined the effectiveness of RoS schemes in four Southern African countries. Methods This retrospective cohort study used databases of RoS beneficiaries from South Africa, Botswana, Eswatini and Lesotho. We ascertained the period of funding for beneficiaries betw…	BMJ Global Health	10.1136/bmjgh-2023-013687
828	Scopus_168.0	depression, anxiety, and stress in dental students and associations with sociodemographic variables and the academic environment	To determine the occurrence of symptoms of depression, anxiety, and stress in dental students from public higher education institutions in the state of ParaÃ­ba, Brazil, and their associations with sociodemographic and academic environment variables. Sociodemographic characteristics were collected using a specific questionnaire created by the researchers. Data related to the occurrence of symptom…	Trends in Psychology	10.1007/s43076-024-00359-2
931	Pubmed_972.0	self-reported extracurricular activity, academic success, and quality of life in uk medical students	OBJECTIVES: To explore the relationship between academic performance, extracurricular activity, and quality of life at medical school in the UK to aid our understanding of students' work-life balance. METHODS: A cross-sectional study, using an electronic questionnaire distributed to UK final year medical students across 20 medical schools (4478 students). Participants reported the hours of self-r…	International journal of medical education	10.5116/ijme.55f8.5f04
2393	Embase_125.0	open access publishing metrics, cost, and impact in health professions education journals	Importance: Publishing in health professions education (HPE) journals is an integral component of academic discourse and career progression. Research in this field is shifting to an open access (OA) publishing model. Objective(s): To identify the characteristics and publishing models of HPE journals and explore potential associations between publication costs and journal metrics. Design, Setting,…	JAMA Network Open	10.1001/jamanetworkopen.2024.39932
1205	Pubmed_68.0	admission selection criteria as predictors of outcomes in an undergraduate medical course: a prospective study	BACKGROUND: In 1998, a new selection process which utilised an aptitude test and an interview in addition to previous academic achievement was introduced into an Australian undergraduate medical course. AIMS: To test the outcomes of the selection criteria over an 11-year period. METHODS: 1174 students who entered the course from secondary school and who enrolled in the MBBS from 1999 through 2009…	Medical teacher	10.3109/0142159x.2011.577123
259	Scopus_687.0	â€œitâ€™s making contactsâ€: notions of social capital and implications for widening access to medical education	In the UK widening access (WA) activities and policies aim to increase the representation from lower socio-economic groups into Higher Education. Whilst linked to a political rhetoric of inclusive education such initiatives have however failed to significantly increase the number of such students entering medicine. This is compounded by a discourse that portrays WA applicants and students as lack…	Advances in Health Sciences Education	10.1007/s10459-016-9735-0
1721	Pubmed_131.0	effectiveness of selection in medical school admissions: evaluation of the outcomes among freshmen	CONTEXT: In 2000 our medical school introduced a selection procedure (SP) for 10% of the otherwise randomly selected (RS) applicants. Students with excellent high school grade point averages (GPAs) were allowed direct access (DA) to our medical school. The selection procedure focused on medical comprehension, social and ethical understanding of health care, and communication and interpersonal ski…	Medical education	10.1111/j.1365-2929.2007.02708.x
1728	Pubmed_125.0	struggling with strugglers: using data from selection tools for early identification of medical students at risk of failure	BACKGROUND: Struggling medical students is an under-researched in medical education. It is known, however, that early identification is important for effective remediation. The aim of the study was to determine the predictive effect of medical school admission tools regarding whether a student will struggle academically. METHODS: Data comprise 700 students from the University of New South Wales u…	BMC medical education	10.1186/s12909-019-1860-z
2641	Proquestdt_1.0	leading through crisis: chancellor frederic aldin hall	Modern chief administrators in higher education are facing a moment of significant crisis. Confidence in higher education decreases yearly, a growing anti-intellectual movement erodes trust, and educators feel ill-prepared for contemporary challenges. The pressures of the role lead to shorter tenures in the chief academic position. So, academic leaders must identify how to navigate crises better.…	ProQuest LLC
251	Scopus_694.0	practice intentions at entry to and exit from medical schools aspiring to social accountability: findings from the training for health equity network graduate outcome study 13 education 1303 specialist studies in education 16 studies in human society 1608 sociology	Background: Understanding the impact of selection and medical education on practice intentions and eventual practice is an essential component of training a fit-for-purpose health workforce distributed according to population need. Existing evidence comes largely from high-income settings and neglects contextual factors. This paper describes the practice intentions of entry and exit cohorts of me…	BMC Medical Education	10.1186/s12909-018-1360-6
2630	Proquestdt_4.0	reproducing privilege or hippocratic habitus: a critical discourse analysis of personal statements and the use of capital to facilitate matriculation into medical school	A national physician shortage has prompted calls to diversify the demographics of medical school student bodies to address the social determinants of health plaguing underrepresented minority communities. Moreover, the Association of American Medical Colleges predicts a deficit of 104,900 physicians by 2030. Despite this, admission into medical school remains competitive, homogenous, and lacking …	ProQuest Dissertations and Theses
1752	Pubmed_1095.0	2011 acgme duty hour limits had no association with breast reconstruction complications	BACKGROUND: In 2011, the Accreditation Council for Graduate Medical Education (ACGME) instituted further duty hour restrictions in response to concerns over long work hours and sleep deprivation in trainees and their effects on patient outcomes. The effect of duty hour restrictions on complications after breast reconstruction procedures has not been clarified. MATERIALS AND METHODS: A retrospecti…	The Journal of surgical research	10.1016/j.jss.2019.09.058
1454	Pubmed_428.0	medical students who decompress during the m-1 year outperform those who fail and repeat it: a study of m-1 students at the university of illinois college of medicine at urbana-champaign 1988-2000	BACKGROUND: All medical schools must counsel poor-performing students, address their problems and assist them in developing into competent physicians. The objective of this study was to determine whether students with academic deficiencies in their M-1 year graduate more often, spend less time to complete the curriculum, and need fewer attempts at passing USMLE Step 1 and Step 2 by entering the D…	BMC medical education	10.1186/1472-6920-5-18
1802	Pubmed_1041.0	lessons learned from a study-group pilot program for medical students perceived to be 'at risk'	BACKGROUND: At the University of New Mexico School of Medicine (UNM-SOM) we have noticed that some first year medical students have difficulty accurately assessing their academic skills and are often afraid to seek help. This leads to marginal performance and sometimes even failure. Therefore, we developed a preemptive intervention using peer-led study groups based on the personalized System of I…	Medical teacher	10.1080/01421590601034688
1202	Pubmed_683.0	an acceptance and commitment training (act) framework for teaching cultural humility: a guide for translating act from a therapeutic context into a medical education curriculum	college graduate status and consideration of an MD-PhD	Journal of clinical psychology in medical settings	10.1007/s10880-022-09909-1
1759	Pubmed_1086.0	black students applying and admitted to medicine in the province of quebec, canada: what do we know so far?	To address the underrepresentation of Black students in medical schools in Canada and identify barriers in selection processes, we compare data from the latest Canadian census to that of an exit-survey conducted after a situational judgment test (Casper) among medical school applicants and from questionnaires done after selection interviews in Quebec, Canada. The proportion of Black people aged 1…	Canadian medical education journal	10.36834/cmej.72017
364	Scopus_59.0	socioeconomic factors and test preparation strategies are related to success on the usmle step 2 clinical knowledge (ck) exam: a single-institution study	Background: Since the elimination of numerical scoring of the United States Medical Licensing Examination (USMLE) Step 1, the perceived importance of USMLE Step 2 Clinical Knowledge (CK) scores in residency placement has increased. It is known that socioeconomic status (SES) and other demographic factors can be barriers to success in standardized assessment, but few recent studies report the rela…	BMC Medical Education	10.1186/s12909-024-06414-x
2552	Pubmed_435.0	factors associated with academic success at vienna medical school: prospective survey	AIM: To identify factors relating to students' success in the study of medicine at the Medical University of Vienna. In view of Austria's tradition of open access to higher education, which results large number of students, high dropout rate, long duration of studies, factors predicting success could be helpful for student counseling. METHODS: In a prospective study, 674 freshmen (50.8% of studen…	Croatian medical journal
683	Scopus_3.0	medical school selection is a sociohistorical embedded activity: a comparison of five countries	Introduction: The medical school selection literature comes mostly from a few countries in the Global North and offers little opportunity to consider different ways of thinking and doing. Our aim, therefore, was to critically consider selection practices and their sociohistorical influences in our respective countries (Brazil, China, Singapore, South Africa and the UK), including how any perceive…	Medical Education	10.1111/medu.15492
216	Scopus_729.0	practice effects in medical school entrance testing with the undergraduate medicine and health sciences admission test (umat)	Background: The UMAT is widely used for selection into undergraduate medical and dental courses in Australia and New Zealand (NZ). It tests aptitudes thought to be especially relevant to medical studies and consists of 3 sections - logical reasoning and problem solving (UMAT-1), understanding people (UMAT-2) and non-verbal reasoning (UMAT-3). A substantial proportion of all candidates re-sit the …	BMC Medical Education	10.1186/1472-6920-14-48
1235	Pubmed_648.0	academic achievement and primary care specialty selection of volunteers at a student-run free clinic	BACKGROUND: Previous studies have reached conflicting conclusions about the associations between service and academic achievement and service and primary care specialty choice. PURPOSES: This study examines the associations between service at a student-run clinic and academic achievement and primary care specialty choice. METHODS: Retrospective review of medical student service and statistical an…	Teaching and learning in medicine	10.1080/10401334.2014.883980
512	Scopus_456.0	how should medical school admissions drive health care workforce diversity?	Over the past decade, holistic review has been implemented to motivate schoolsâ€™ compliance with state and federal laws about how to regard race in admissions processes and decisions. From clinical, ethical, and public health standpoints, physician workforce diversification is widely regarded as foundational to medicineâ€™s capacity as a profession to respond justly to the health care needs of a…	AMA Journal of Ethics	10.1001/amajethics.2021.912
323	Scopus_627.0	equitable access to health professional training in uganda: a cross sectional study	Objective: We set out to assess inequalities to access health professional education, and the impact of an education improvement program supported by MEPI (Medical Education Partnership Initiative). Inequalities in the higher education system in sub-Saharan Africa remain despite some transformative policies and affirmative action. Methods: We reviewed enrollment data from four universities for th…	Annals of Global Health	10.29024/aogh.7
624	Scopus_353.0	factors that hinder medical career aspirations: a nationwide questionnaire survey of teachers in charge of career guidance in japanese high schools	Despite concerns raised on the inequality in healthcare provision in Japan, little is known about the factors that hinder candidatesâ€™ application to medical schools. A nationwide cross-sectional survey was conducted to identify the impact of economic factors and living place on studentsâ€™ choice of and preparation for medical school. The survey was administered to high school teachers with car…	PLoS ONE	10.1371/journal.pone.0270477
1810	Pubmed_1034.0	barriers to access, transition and progression of widening participation students in uk medical schools: the students' perspective	This article was migrated. The article was marked as recommended. Much attention is being given to the implementation of fair selection criteria for access to Medical Schools in the UK, in order to address an imbalance in social class representation in the medical professions. Largely overlooked however, are the disadvantages faced by potential applicants both before and after selection by the Me…	MedEdPublish (2016)	10.15694/mep.2021.000132.1
5	Scopus_958.0	impact of social factors on health status and help seeking behavior among migrants and germans	Several studies show significant differences between Germans and migrants in health status, help-seeking behavior and utilization of health care facilities. Social factors are potential determinants partially explaining these differences. The main objective of the present cross-sectional study is to study the impact of social factors on health status and health care utilization including preventi…	Journal of Public Health	10.1007/s10389-004-0082-x
2069	Embase_495.0	the underrepresented applicant emergency medicine guide	Background: promoting diversity and inclusion has been a focus of many healthcare organizations, including ACEP and SAEM. Despite this focus, groups traditionally considered to be underrepresented minorities (URM) remain underrepresented among EM trainees. This presents unique challenges for applicants to emergency medicine (EM) who identify with an underrepresented group. The CORD Advising Stude…	Academic Emergency Medicine	10.1111/acem.13757
1468	Pubmed_415.0	assessment at uk medical schools varies substantially in volume, type and intensity and correlates with postgraduate attainment	BACKGROUND: In the United Kingdom (UK), medical schools are free to develop local systems and policies that govern student assessment and progression. Successful completion of an undergraduate medical degree results in the automatic award of a provisional licence to practice medicine by the General Medical Council (GMC). Such a licensing process relies heavily on the assumption that individual sc…	BMC medical education	10.1186/s12909-015-0428-9
2821	Ebsco_12.0	clinical and socioeconomic predictors of palliative care utilization	INTRODUCTION: Palliative care continues to gain recognition among primary care providers, as patients suffering from chronic conditions may benefit from use of this growing service. OBJECTIVES: This single-institution quality improvement study investigates the clinical characteristics and socioeconomic status (SES) of palliative care patients and identifies predictors of palliative care utilizati…
1912	Embase_679.0	does practice make perfect? the effect of coaching and retesting on selection tests used for admission to an australian medical school	No abstract-letter	Medical Journal of Australia	10.5694/j.1326-5377.2009.tb02296.x
1934	Embase_651.0	low socioeconomic status is associated with prolonged times to assessment and treatment, sepsis and infectious death in pediatric fever in el salvador	Background: Infection remains the most common cause of death from toxicity in children with cancer in low- and middle-income countries. Rapid administration of antibiotics when fever develops can prevent progression to sepsis and shock, and serves as an important indicator of the quality of care in children with acute lymphoblastic leukemia and acute myeloid leukemia. We analyzed factors associat…	PLoS ONE	10.1371/journal.pone.0043639
1612	Pubmed_251.0	incorporating situational judgment tests into postgraduate medical education admissions: examining educational and organizational outcomes	Academic Medicine, Vol. 96, No. 11S / November 2021 Supplement S203 inadequately prepared to participate in the clinical application of stewardship principles when they begin clinical clerkships. 1 While stewardship is an evolving practice, students should be reintroduced and exposed to stewardship principles frequently and identify practical skills to optimize stewardship. In addition, students …	Academic medicine : journal of the Association of American Medical Colleges	10.1097/acm.0000000000004280
2572	Pubmed_30.0	scholastic achievements: graduate-entry vs. school-leaver-entry medical students	OBJECTIVE: The objective of the present study is to conduct a retrospective analysis comparing graduate-entry program (GEP) and school-leaver-entry program (SEP) students from the perspective of scholastic achievements from admission through the national examination for medical practitioners. METHODS: The number of students who repeated one or more years, because of their poor results on examinat…	The Tokai journal of experimental and clinical medicine
2575	Pubmed_291.0	[admission to medical education at the school of medical sciences of the national university of la plata: its effectiveness]	BACKGROUND: The present paper, based on studies carried out as from the year 1972 at the Department of Anatomy "C" of the Medical Sciences School of the National University of La Plata, analyzes the performance of students who entered the aforementioned School with and without entrance examination. OBJECTIVES: To evaluate the performance achieved by the students, considering for the analysis a cr…	Revista de la Facultad de Ciencias Medicas (Cordoba, Argentina)
2192	Embase_356.0	the impact of the covid-19 pandemic on the experiences of female, underrepresented-in-medicine surgical applicants during the 2020-2021 residency match	INTRODUCTION: Persons from backgrounds underrepresented- in-medicine (UiM) face disparities in the residency application process, manifested as leading to a lower likelihood of invitations to interview for and therefore match into surgical residency programs. Given the unique challenges imposed by the global pandemic during the 2020-2021 application cycle, we aimed to describe the impact of COVID…	Journal of the American College of Surgeons	10.1097/01.xcs.0000894828.06424.06
1607	Pubmed_258.0	a validity generalization perspective on the ability of undergraduate gpa and the medical college admission test to predict important outcomes	BACKGROUND: Research on the validity of using the Medical College Admissions Test (MCAT) and undergraduate grade point average (GPA) for selection to medical school has produced conflicting interpretations. There is debate regarding the degree to which coefficients diminish over the course of educational and professional outcomes and disagreement over whether these two measures can predict clinic…	Teaching and learning in medicine	10.1080/10401330701332094
408	Scopus_55.0	trends in clinically significant anxiety, depression, suicidal ideation and service utilisation among us medical students, 2018-2023	Background Medical students experience disproportionately high rates of anxiety and depression, and treatment gaps may exist. To date, little is known about how these mental health outcomes have changed over time. Objective To examine recent trends in clinically significant anxiety, depression, suicidal ideation, and counselling service utilisation among US medical students. Methods We analysed f…	BMJ Mental Health	10.1136/bmjment-2024-301528
1524	Pubmed_360.0	progression of junior doctors into higher specialist training	OBJECTIVES: To report on the transition of junior doctors into higher specialist training in the UK, following the Calman reforms and recent initiatives to promote training in general practice. Design and setting Postal questionnaire survey carried out in the UK. PARTICIPANTS: All graduates of 1996 from UK medical schools were surveyed in 2002. MAIN OUTCOME MEASURES: Outcome measures were conside…	Medical education	10.1111/j.1365-2929.2005.02179.x
2595	Pubmed_197.0	why community members want to participate in the selection of students into medical school	INTRODUCTION: Medical schools around the world have established affirmative selection policies to support applicants from the populations they serve. Increasingly they are involving community members in selecting students into medical school. At Flinders University, South Australia, community involvement in the selection of students into the medical school can be by participation in the mainstrea…	Rural and remote health
622	Scopus_355.0	cost of the otolaryngology residency application process: comparison with other specialties and equity implications	Objective: This study aims to assess trends in applicant-reported costs of the otolaryngology residency application process between 2019 and 2021 and evaluate the impact of application costs on number of interview offers. Study Design: Cross-sectional study. Setting: US allopathic and osteopathic medical schools. Methods: Survey data from applicants were obtained from the Texas STAR database (See…	OTO Open	10.1177/2473974x221119150
2704	Embase_586.0	statewide geographic variation and impact of center expertise upon outcomes for adults with acute myeloid leukemia (aml) in north carolina	Introduction Population-based studies have demonstrated decreased survival for adults with AML associated with African-American race, Hispanic ethnicity, residence in a low-income area, and enrollment in Medicaid (Pulte et al Haematologica 2013). Higher treatment intensity and greater center experience are associated with improved survival and may reduce these disparities (Patel et al Cancer Epid…	Blood
135	Scopus_807.0	should the mcat exam be used for medical school admissions in canada?	In light of the structural and content changes to the Medical College Admission Test (MCAT) to be implemented in 2015 and the recent diversity- and socialaccountability- based recommendations of the Future of Medical Education in Canada (FMEC) project, the authors review and reexamine the use of the MCAT exam in Canadian medical school admissions decisions. This Perspective article uses a point- …	Academic Medicine	10.1097/acm.0b013e31828b85af
1403	Pubmed_485.0	empathy among undergraduate medical students: a multi-centre cross-sectional comparison of students beginning and approaching the end of their course	BACKGROUND: Although a core element in patient care the trajectory of empathy during undergraduate medical education remains unclear. Empathy is generally regarded as comprising an affective capacity: the ability to be sensitive to and concerned for, another and a cognitive capacity: the ability to understand and appreciate the other person's perspective. The authors investigated whether final ye…	BMC medical education	10.1186/s12909-016-0603-7
504	Scopus_463.0	women oncologists' perceptions and factors associated with decisions to pursue academic vs nonacademic careers in oncology	Importance: Women outnumber men in US medical school enrollment, but they represent less than 40% of academic oncology faculty. Objective: To identify the key factors associated with female oncologists' decision to pursue academic or nonacademic oncology practice and to characterize their perceptions about their current career. Design, Setting, and Participants: This cross-sectional survey study …	JAMA Network Open	10.1001/jamanetworkopen.2021.41344
2233	Embase_310.0	how effective are programmes aimed at widening participation of under-represented groups within medicine?	Aims This literature review aims to anaylse the existing evidence on the effectiveness of widening participation (WP) programmes, aimed at disadvantaged school students, prior medical school entry. Within medicine, under-representation of disadvantaged groups, such as those from lower socio-economic backgrounds and certain minority ethnic groups, is common (1). Awareness and concerns about these …	Archives of Disease in Childhood	10.1136/archdischild-2022-rcpch.103
2271	Embase_267.0	the effects of medical student mentorship on disadvantaged pre-med undergraduate students	Purpose of Study: Mentorship is a core pillar of medical education and is essential to the successful matriculation of pre-medical students. Unfortunately, students from low socioeconomic status (SES), underrepresented in medicine (URiM) or first-generation backgrounds are less likely to have mentorship opportunities than their traditional counterparts. The Latino Medical Student Association (LMS…	Journal of Investigative Medicine	10.1177/10815589221142328
310	Scopus_639.0	holistic review in medical school admissions and selection: a strategic, mission-driven response to shifting societal needs	Medical schools and residency programs have always sought excellence in the areas of education, research, and clinical care. However, these pursuits are not accomplished within a vacuum - rather, they are continually and necessarily influenced by social, cultural, political, legal, and economic forces. Persistent demographic inequalities coupled with rapidly evolving biomedical research and a com…	Academic Medicine	10.1097/acm.0000000000001403
941	Pubmed_96.0	effects of age, gender and educational background on strength of motivation for medical school	The aim of this study was to determine the effects of selection, educational background, age and gender on strength of motivation to attend and pursue medical school. Graduate entry (GE) medical students (having Bachelor's degree in Life Sciences or related field) and Non-Graduate Entry (NGE) medical students (having only completed high school), were asked to fill out the Strength of Motivation f…	Advances in health sciences education : theory and practice	10.1007/s10459-009-9198-7
1813	Pubmed_1031.0	trends in tenure status in academic family medicine, 1977-2017: implications for recruitment, retention, and the academic mission	PURPOSE: Tenure status has important implications for medical school faculty recruitment and retention and may affect educational quality, academic freedom, and collegiality. However, tenure trends in academic family medicine are unknown. This study aimed to describe trends in tenure status of family medicine faculty overall and by gender and status of minorities underrepresented in medicine (URM…	Academic medicine : journal of the Association of American Medical Colleges	10.1097/acm.0000000000002890
1700	Pubmed_153.0	residency selection: do the perceptions of us programme directors and applicants match?	OBJECTIVES: This study sought to evaluate the practices and perceptions of US residency programme directors (PDs) and residency applicants with reference to the use of social media and Internet resources in the resident doctor selection process. METHODS: A survey was distributed via e-mail (SurveyMonkeyÂ®) to 2592 PDs of programmes in 22 specialties accredited by the Accreditation Council for Gra…	Medical education	10.1111/j.1365-2923.2012.04257.x
402	Scopus_555.0	hiv screening in the dental setting in new york state	While primary care providers in New York State (NYS) are mandated to offer all patients a HIV test, still many NYS residents miss the HIV screening opportunity. To fill the gap, and as the CDC recommends, this study aimed to examine the feasibility of implementing HIV screening in dental setting, identify patient characteristics associated with acceptance of HIV rapid testing, and discuss best pr…	PLoS ONE	10.1371/journal.pone.0231638
1608	Pubmed_256.0	defining the applicant pool for postgraduate year-2 categorical general surgery positions	OBJECTIVE: In the spring of 2010, a categorical general surgery postgraduate year (PGY)-2 position became available at our academic medical center secondary to attrition of a PGY-1 resident. We sought to study the unique characteristics of applicants to that position and to describe the selection process with hopes to stimulate additional studies about the unique challenges of recruiting applican…	Journal of surgical education	10.1016/j.jsurg.2017.11.006
1200	Pubmed_685.0	emergency medicine career choice: a profile of factors and influences from the association of american medical colleges (aamc) graduation questionnaires	graduate status. We used multivariable logistic regression	Academic emergency medicine : official journal of the Society for Academic Emergency Medicine	10.1111/j.1553-2712.2009.00385.x
2661	Eric_11.0	an analysis of the geographic distribution of recently graduated dentists from the university of western australia: the world's most isolated dental school	Objective: The purpose of this study was to determine the geographic distribution of all new dentists who graduated over a period of six years. Perth, the capital city of Western Australia, is one of the world's most isolated cities, with a population of approximately 1.6 million people, situated over 2000km from its nearest next major capital city. It has a single dental school graduating betwee…	Health Education Journal
412	Scopus_546.0	widening participation in medicine: the impact of medical student-led conferences for year 12 pupils	Purpose: Individuals from lower socio-economic backgrounds are under-represented in the medical profession: confidence is a barrier to them successfully applying to medical school. This study examined the impact of two student-led conferences for Year 12 pupils, at which they had the opportunity to present their work. It looked at the ability of the conferences to improve participant confidence, …	Advances in Medical Education and Practice	10.2147/amep.s314581
472	Scopus_492.0	medical schools as racialized organizations: a primer	The year 2020 saw the largest social movement in response to the police killings of Black people and anti-Black racism in U.S. history. As a result, medical schools and professional societies such as the American Medical Association and the Association of American Medical Colleges are reckoning with their role in perpetuating racial inequality and the impact of structural racism on medical traini…	Annals of Internal Medicine	10.7326/m21-0369
1262	Pubmed_623.0	medical students in gynaecology clinics	OBJECTIVE: This study aimed to investigate factors that influence a patient's acceptance of a medical student's involvement in their consultation when attending a public hospital gynaecology clinic. Factors that influence a patient's acceptance of a medical student's involvement in a consultation METHODS: This was an observational study of women attending gynaecology clinics at Royal Prince Alfre…	The clinical teacher	10.1111/tct.12122
552	Scopus_419.0	what does it mean for medical school admissions to be socially accountable?	Health care workforce diversity is a critical determinant of health equity and the social mission of medical education. Medical schools have a social contract with the public, which provides significant financial support to academic medical centers. Although a focus on diversity is critical in the admissions process for health professions schools, most US medical schools have failed to achieve ra…	AMA Journal of Ethics	10.1001/amajethics.2021.965
2336	Embase_189.0	relationship between selection criteria and trainee performance in medical specialty training: a retrospective longitudinal study	Background: Investigation of tools used for candidate selection as predictors of future performance in medical education has been primarily undertaken within the undergraduate setting, but little is known about the selection to medical specialist programs. This retrospective longitudinal study aims to explore correlations between selection tools and the performance of trainees enrolled in the Aus…	Australasian Journal of Dermatology	10.1111/ajd.13979
2632	Proquestdt_2.0	identifying predictors of eventual rural practice among female osteopathic medical students	The United States is facing a growing physician shortage that threatens the ability of our healthcare system to provide needed services. This shortage will be more acutely felt in rural and underserved areas. Osteopathic medical education, with its priority of primary care specialties, plays a significant role in meeting the healthcare needs of rural communities in America. The fastest-growing de…	ProQuest Dissertations and Theses
1469	Pubmed_414.0	does initial postgraduate career intention and social demographics predict perceived career behaviour? a national cross-sectional survey of uk postgraduate doctors	OBJECTIVE: Studies indicate that initial career intentions and personal characteristics (eg, gender) can influence medical career decision-making. However, little is known about how personal characteristics and intention interact with career decision-making. To address this gap, we examined the link between career intention at the start of the 2-year UK Foundation Programme (FP) and career intent…	BMJ open	10.1136/bmjopen-2018-026444
1177	Pubmed_71.0	pre-admission criteria and pre-clinical achievement: can they predict medical students performance in the clinical phase?	RATIONAL: Various factors affect medical students' performance during clinical phase. Identifying these factors would help in mentoring weak students and help in selection process for residency programmes. OBJECTIVE: Our study objective is to evaluate the impact of pre-admission criteria, and pre-clinical grade point average (GPA) on undergraduate medical students' performance during clinical pha…	Medical teacher	10.3109/0142159x.2016.1142511
2260	Embase_279.0	removing a barrier to equity	Earlier this year, the University of Michigan became the first US university to remove the requirement that applicants to its nonprofessional doctoral programs take a standardized testâ€”the Graduate Record Examination (GRE). This decision will not, on its own, address inequities in admissions practice, nor the broader education barriers that many applicants face. But it is a major step toward an…	Science	10.1126/science.abq6714
64	Scopus_886.0	examination results of medical students with dyslexia	Context: Dyslexia is a learning disorder, the primary sign of which is significant difficulty in learning to read and spell. However, accumulating evidence suggests that many people with dyslexia can overcome their reading difficulties and enjoy high levels of educational success. There is debate about the appropriateness of different forms of summative assessment for people with dyslexia, but th…	Medical Education	10.1111/j.1365-2923.2010.03802.x
1679	Pubmed_176.0	what might we be saying to potential applicants to medical school? discourses of excellence, equity, and diversity on the web sites of canada's 17 medical schools	PURPOSE: Medical school Web sites often advance arguments to claim institutional excellence and appeal to the "best and the brightest" who might join their institutions as medical students. What do these texts communicate about institutional excellence, or the excellence of potential applicants to medical school? How are discourses related to social accountability, such as those concerning divers…	Academic medicine : journal of the Association of American Medical Colleges	10.1097/acm.0b013e318267663a
906	Pubmed_996.0	a randomized controlled trial of directive and nondirective smoking cessation coaching through an employee quitline	BACKGROUND: Telephone quitlines can help employees quit smoking. Quitlines typically use directive coaching, but nondirective, flexible coaching is an alternative. Call-2-Quit used a worksite-sponsored quitline to compare directive and nondirective coaching modes, and evaluated employee race and income as potential moderators. METHODS: An unblinded randomized controlled trial compared directive a…	BMC public health	10.1186/s12889-016-3202-y
1683	Pubmed_170.0	contributors of black men's success in admission to and graduation from medical school	PURPOSE: To determine characteristics and individual experiences that contribute to black men's success in being admitted to and graduating from medical school. METHOD: In 2010, one of the authors, a black man, interviewed 10 black male medical students enrolled at Florida State University College of Medicine and 3 black male physicians associated with that school, using consensual qualitative re…	Academic medicine : journal of the Association of American Medical Colleges	10.1097/acm.0b013e31821d6f3d
2419	Ebsco_66.0	understanding the experiences of american indian and alaska native students enrolled in allopathic and osteopathic medical degree programs	Purpose: Despite a growing population, American Indian and Alaska Native (AI/AN) students have seen no meaningful increase in representation in allopathic and osteopathic medical degree programs. While AI/AN medical students are more likely to practice in underserved areas, they face financial and sociocultural obstacles towards doing so. This underscores the need to understand the experiences of…	Journal of Racial & Ethnic Health Disparities	10.1007/s40615-022-01394-4
1594	Pubmed_271.0	unhappiness and dissatisfaction in doctors cannot be predicted by selectors from medical school application forms: a prospective, longitudinal study	BACKGROUND: Personal statements and referees' reports are widely used on medical school application forms, particularly in the UK, to assess the suitability of candidates for a career in medicine. However there are few studies which assess the validity of such information for predicting unhappiness or dissatisfaction with a career in medicine. Here we combine data from a long-term prospective stu…	BMC medical education	10.1186/1472-6920-5-38
1780	Pubmed_1066.0	characteristics of smokers enrolled in a public smoking cessation program	OBJECTIVE: To evaluate the characteristics of smokers seeking treatment in a public smoking cessation program. METHODS: This was a retrospective evaluation of data collected during the interview for enrollment in the smoking cessation program of the Smoking Outpatient Clinic of the Paulista State University School of Medicine in the city of Botucatu, Brazil, between April of 2003 and April of 200…	Jornal brasileiro de pneumologia : publicacao oficial da Sociedade Brasileira de Pneumologia e Tisilogia	10.1590/s1806-37132009001000006
453	Scopus_509.0	toward creating equity in awards received during medical school: strategic changes at one institution	Membership in the Alpha Omega Alpha Honor Medical Society (AÎ©A) is a widely recognized achievement valued by residency selection committees and employers. Yet research has shown selection favors students from racial/ethnic groups not underrepresented in medicine (not-UIM). The authors describe efforts to create equity in AÎ©A selection at the University of California, San Francisco, School of Me…	Academic Medicine	10.1097/acm.0000000000003219
1371	Pubmed_517.0	a discrete choice experiment studying students' preferences for scholarships to private medical schools in japan	BACKGROUND: The shortage of physicians in rural areas and in some specialties is a societal problem in Japan. Expensive tuition in private medical schools limits access to them particularly for students from middle- and low-income families. One way to reduce this barrier and lessen maldistribution is to offer conditional scholarships to private medical schools. METHODS: A discrete choice experime…	Human resources for health	10.1186/s12960-016-0102-2
1382	Pubmed_505.0	relationship between academic performance and affective changes during the first year at medical school	BACKGROUND: Entering medical school may be associated with changes in the students' life, which can affect academic motivation and impair academic performance. AIMS: This work aimed at measuring longitudinally academic motivation, anxiety, depression and social adjustment in first-year medical students and determining the relationships between these variables and academic performance, as measured…	Medical teacher	10.3109/0142159x.2013.769675
1585	Pubmed_283.0	taking context seriously: explaining widening access policy enactments in uk medical schools	CONTEXT: Since the 1970s, the UK medical student body has become increasingly diverse in terms of gender, ethnicity and age, but not in socio-economic background. This variance may be linked to large differences in how individual medical schools interpret and put into practice widening participation (WP) policy. However, attempts to theorise what happens when policy enters practice are neglected …	Medical education	10.1111/medu.12502
2742	Embase_344.0	area deprivation index and progression to dementia	Objective: To investigate the association of the area deprivation index (ADI), as assigned at the census block group-level, with progression to dementia in cognitively unimpaired at baseline participants (>=50 years old) of the population-based Mayo Clinic Study of Aging (MCSA). Background(s): A limited number of studies support that neighborhood deprivation may contribute to the risk for cogniti…	Neurology
639	Scopus_34.0	the impact of nih funding and program reputation score on research output and residency matches in neurosurgery: a bibliometrics analysis	The neurosurgery residency applicant selection process is complex, with peer-reviewed publications (PRP) recently becoming a key focus. While PRP may significantly impact applicant matching, equitable opportunities for research may vary for students. We aimed to evaluate the impact of NIH funding and program reputation score on applicantsâ€™ ability to match into top neurosurgery residency progra…	Journal of the National Medical Association	10.1016/j.jnma.2025.03.002
962	Pubmed_939.0	diversity of pain medicine trainees and faculty in the united states: a cross-sectional analysis of fellowship training from 2009-2019	OBJECTIVE: Diversity and equity in medicine remain pivotal to care delivery. Data analysis on sex and racial diversity of pain medicine fellowship trainees and faculty in the United States are scant. We sought to characterize demographic and retention patterns among pain medicine fellows and faculty, who represent the emerging chronic pain management workforce. DESIGN: cross-sectional retrospecti…	Pain medicine (Malden, Mass.)	10.1093/pm/pnab004
2252	Embase_288.0	letter to the editor: "selection of neurosurgical applicants in high-income developing countries: a pilot study from the gulf cooperation council countries"	Not_available	World Neurosurgery	10.1016/j.wneu.2022.04.069
253	Scopus_692.0	free text adversity statements as part of a contextualised admissions process: a qualitative analysis	Background: Medical schools globally are encouraged to widen access and participation for students from less privileged backgrounds. Many strategies have been implemented to address this inequality, but much still needs to be done to ensure fair access for all. In the literature, adverse circumstances include financial issues, poor educational experience and lack of professional-status parents. I…	BMC Medical Education	10.1186/s12909-018-1158-6
1693	Pubmed_161.0	gender and racial bias in radiology residency letters of recommendation	OBJECTIVE: Perceptions of agency and communality vary by race and gender, which may be contributing to the persistent gender and racial inequality in radiology. The objective of this study was to determine if there are differences in the use of agentic and communal language in letters of recommendation for radiology residency programs based on the demographics of the applicant and letter writer. …	Journal of the American College of Radiology : JACR	10.1016/j.jacr.2019.08.008
2474	Scopus_822.0	a community-based randomized trial of postcard mailings to increase dental utilization among low-income children	Purpose: Increasing awareness about the importance of preventive dental care among low-income families has been considered to be key to overcoming nonfinancial access to care barriers for children. The purpose of this randomized, controlled trial was to measure the impact of postcard mailings on dental utilization by low-income children through a dental society program designed to increase access…	Journal of Dentistry for Children
2599	Pubmed_184.0	dental students' motivations for their career choice: an international investigative report	This study's aim was to investigate on an international scale the reasons why individuals are currently choosing dentistry as a career. An observational, descriptive, cross-sectional study was conducted on a cohort of first-year dental students from thirteen countries on six continents in 2011-12 (n=711). Participants completed the Du Toit Questionnaire for Health Workers and Students, designed f…	Journal of dental education
193	Scopus_751.0	low-dose azathioprine effectively improves mucosal healing in chinese patients with small bowel crohn's disease	Objective: To evaluate mucosal healing after 24-month low-dose azathioprine (AZA) treatment in Chinese patients with moderate small bowel Crohn's disease (CD). Methods: Patients with lesions mainly located at the ileum were screened by baseline multislice computed tomography enterography and anal-route double-balloon enteroscopy (DBE). They were naive to any immunomodulators and biological agents…	Journal of Digestive Diseases	10.1111/1751-2980.12127
2645	Eric_6.0	cultures of success: how elite students develop and realise aspirations to study medicine	Despite decades of policies to widen participation in medical degrees, students selected for Medicine continue to reflect a socially elite group, rather than the diversity of the communities that graduates will serve. While research has documented experiences of students from disadvantaged backgrounds, this paper examines the "cultures of success" that enable advantaged students to gain entry to …	Australian Educational Researcher
1586	Pubmed_282.0	"holistic admissions" during a pandemic: the effects of covid-19 on socioeconomically disadvantaged medical school applicants	Not_available	Academic medicine : journal of the Association of American Medical Colleges	10.1097/acm.0000000000003613
1816	Pubmed_1029.0	informed choice of entering medical school and academic success in iranian medical students	BACKGROUND: One of the challenges medical education policy-makers confront is matriculants' informed choice of entering medicine. However, students' reasons for choosing medicine do not seem rational. AIM: We compared students who made an informed choice about entering medicine with those who did not, in terms of academic success. METHODS: The study was carried out with a self-administered questi…	Medical teacher	10.3109/0142159x.2014.918256
1199	Pubmed_686.0	physicianship: educating for professionalism in the post-flexnarian era	describe matriculant characteristics by first-generation college	Perspectives in biology and medicine	10.1353/pbm.2011.0000
673	Scopus_308.0	demographics of astro student members and potential implications for future u.s. radiation oncology workforce diversity	Purpose: The radiation oncology workforce in the United States is comparatively less diverse than the U.S. population and U.S. medical school graduates. Workforce diversity correlates with higher quality care and outcomes. The purpose of this study was to determine whether student members of the American Society for Radiation Oncology (ASTRO) are any more diverse than resident members-in-training…	Advances in Radiation Oncology	10.1016/j.adro.2021.100834
1140	Pubmed_754.0	the impact of intersectionality on the experience of medical trainees	Diverse trainees have different training experiences than non-diverse trainees; however, it has not been demonstrated if the number of diverse traits (DTs) (i.e. intersectionality) contributes to worse experiences. Our objective was to understand if the number of DTs a trainee has impacts their training experience. We distributed a survey to medical trainees at Mass General Brigham from 15/12/23 …	Postgraduate medical journal	10.1093/postmj/qgae130
2149	Embase_402.0	uncovering trends in training progression for a national cohort of psychiatry trainees: discretetime survival analysis	Background The global rise in mental health issues calls for a strong psychiatry workforce. Yet, psychiatry training worldwide is facing recruitment challenges, causing unfilled consultant posts and possibly threatening the quality of patient care. An in-depth understanding of trainees' progression through training is warranted to explore what happens to recruited trainees during training. Aims T…	BJPsych Open	10.1192/bjo.2021.958
1011	Pubmed_889.0	factors associated with general surgery residents' desire to leave residency programs: a multi-institutional study	IMPORTANCE: General surgical residency continues to experience attrition. To date, work hour amendments have not changed the annual rate of attrition. OBJECTIVE: To determine how often categorical general surgery residents seriously consider leaving residency. DESIGN, SETTING, AND PARTICIPANTS: At 13 residency programs, an anonymous survey of 371 categorical general surgery residents and 10-year …	JAMA surgery	10.1001/jamasurg.2014.935
1682	Pubmed_172.0	selecting the future doctors: the role of graduate medical programmes	Graduate-entry medical programmes have been introduced in many Australian states. This has coincided with the introduction of learner-centred, problem-orientated medical courses and has resulted in a need to develop new selection pathways. Medical schools have complemented their primary selection tool of academic performance with tests of personal attributes considered important in future doctors…	Internal medicine journal	10.1111/j.1445-5994.2004.00796.x
706	Scopus_279.0	medical school admissions: focusing on producing a physician workforce that addresses the needs of the united states	The aging population, burnout, and earlier retirement of physicians along with the static number of training positions are likely to worsen the current physician shortage. There is an urgent need to transform the process for selecting medical students. In this Invited Commentary, the authors suggest that to build the physician workforce that the United States needs for the future, academic medici…	Academic Medicine	10.1097/acm.0000000000005262
383	Scopus_572.0	increasing interest of students from under-represented groups in medicineâ€”a systematised review	Objective: Community engagement activities are the entry point to a â€œpipelineâ€ of activity aimed at supporting under-represented students and nurturing their interest in medical careers following graduation. This review aimed to describe the range of activities medical schools undertake to encourage and support rural students or other targeted under-represented populations to apply to medical…	Australian Journal of Rural Health	10.1111/ajr.12609
301	Scopus_647.0	gender and international clinician educators	Objectives To describe gender differences of international clinician educators (CEs) and leaders, and CEs' perceptions by gender of preparation, roles, rewards and factors affecting job satisfaction and retention in emerging international competency-based residency programmes. Methods Cross-sectional surveys of CEs and leadership were conductedJune 2013-June 2014 at institutions that had adopted …	Postgraduate Medical Journal	10.1136/postgradmedj-2016-134599
2268	Embase_270.0	association of mistreatment and discrimination with medical school attrition	This cross-sectional study assesses the association of mistreatment and discrimination among medical students with attrition from medical school.	JAMA Pediatrics	10.1001/jamapediatrics.2022.1637
1574	Pubmed_3.0	medical student selection	Medical school admissions committees are tasked with fulfilling the values of their institutions through careful recruitment. Making accurate predictions regarding the enrollment behavior of admitted students is critical to intentionally formulating class composition and impacts long-term physician representation.	The Surgical clinics of North America	10.1016/j.suc.2021.05.010
2270	Embase_268.0	opinion & special articles: examining the hidden curriculum of medical school from a first-generation student perspective	With the incorporation of pass/fail outcomes into the curricula of many medical schools, a greater premium is being placed on leadership, research, and other extracurricular pursuits. These activities, as well as the cultivation of social capital, represent a "hidden curriculum"which offers significant benefits to career development that are not often explicitly stated. The hidden curriculum bene…	Neurology	10.1212/wnl.0000000000207174
1757	Pubmed_1089.0	too much of a good thing? physician practices and patient willingness for less frequent pap test screening intervals	BACKGROUND: Recent guidelines recommend longer Pap test intervals. However, physicians and patients may not be adopting these recommendations. OBJECTIVES: Identify (1) physician and practice characteristics associated with recommending a less frequent interval, and (2) characteristics associated with women's willingness to adhere to a 3-year interval. RESEARCH DESIGN: We used 2 national surveys: …	Medical care	10.1097/mlr.0b013e3181ca4015
535	Scopus_434.0	gender differences in faculty rank among academic physicians: a systematic review and meta-analysis	Objective Many studies have analysed gender bias in academic medicine; however, no comprehensive synthesis of the literature has been performed. We conducted a pooled analysis of the difference in the proportion of men versus women with full professorship among academic physicians. Design Systematic review and meta-analysis. Data sources MEDLINE, Embase, Cochrane Central Register of Controlled Tr…	BMJ Open	10.1136/bmjopen-2021-050322
1853	Embase_94.0	covid-19 vaccine acceptance among pregnant women attending antenatal opd at tertiary care center, bahraich: uttar pradesh	Background: When a pregnant woman gets COVID-19 infection, she is more likely to develop COVID 19 disease and poor new born outcome as compared to non-pregnant woman. Therefore, vaccination has been shown to be the most practicable and effective means of preventing the spread of SARS-CoV-2 to expectant mothers and their unborn child, as well as any major illness or other consequences, by elicitin…	International Journal of Academic Medicine and Pharmacy	10.47009/jamp.2024.6.1.144
867	Scopus_132.0	end of affirmative actionâ€”who is impacted most? analysis of race and sex among us internal medicine faculty	Background: For over 50 years, the United States (US) used affirmative action as one strategy to increase diversity in higher education including medical programs, citing benefits including training future public and private sector leaders. However, the recent US Supreme Court ending affirmative action in college admissions threatens advancements in the diversity of medical college faculty. Objec…	Journal of General Internal Medicine	10.1007/s11606-023-08554-0
1551	Pubmed_328.0	holistic admissions process: an initiative to support diversity in medical education	In accordance with the call from multiple academic medicine bodies and professional medical societies, the physician assistant studies program at a small northeastern university implemented a holistic admissions process in 2008 with the intent of increasing diversity in the classroom. This manuscript outlines the processes that occurred and the results that ensued after adoption of a holistic adm…	The journal of physician assistant education : the official journal of the Physician Assistant Education Association	10.1097/01367895-201223030-00004
1628	Pubmed_234.0	medical school preadmission interviews: are structured interviews more reliable than unstructured interviews?	BACKGROUND: The medical education research literature consistently recommends a structured format for the medical school preadmission interview. There is, however, little direct evidence to support this recommendation. PURPOSE: To shed further light on this issue, the present study examines the respective reliability contributions from the structured and unstructured interview components at the U…	Teaching and learning in medicine	10.1080/10401334.2010.511978
668	Scopus_312.0	prioritizing asian americans, native hawaiians, and pacific islanders in the u.s. health equity agenda	Asian American, Native Hawaiian, and Pacific Islander (AANHPI) populations are growing rapidly in the United States, yet AANHPIs remain understudied, overlooked, and misunderstood. During the COVID-19 pandemic, themes from the tragic history of anti-Asian bias and marginalization have resurfaced in a surge of renewed bigotry and xenophobic violence against AANHPIs. In this commentary, the authors…	Academic Medicine	10.1097/acm.0000000000004673
2028	Embase_540.0	public stewardship of private for-profit healthcare providers in low- and middle-income countries	Background: Governments use different approaches to ensure that private for-profit healthcare services meet certain quality standards. Such government guidance, referred to as public stewardship, encompasses government policies, regulatory mechanisms, and implementation strategies for ensuring accountability in the delivery of services. However, the effectiveness of these strategies in low- and m…	Cochrane Database of Systematic Reviews	10.1002/14651858.cd009855.pub2
233	Scopus_710.0	evidence regarding the utility of multiple mini-interview (mmi) for selection to undergraduate health programs: a beme systematic review: beme guide no. 37	Abstract: Background: In the 11 years since its development at McMaster University Medical School, the multiple mini-interview (MMI) has become a popular selection tool. We aimed to systematically explore, analyze and synthesize the evidence regarding MMIs for selection to undergraduate health programs. Methods: The review protocol was peer-reviewed and prospectively registered with the Best Evid…	Medical Teacher	10.3109/0142159x.2016.1158799
369	Scopus_585.0	the not underrepresented minorities: asian americans, diversity, and admissions	Several lawsuits have recently been filed against U.S. universities; the plaintiffs contend that considerations of race and ethnicity in admissions decisions discriminate against Asian Americans. In prior cases brought by non-Latino whites, the U.S. Supreme Court has upheld these considerations, arguing that they are crucial to a compelling interest to increase diversity. The dissenting opinion, …	Academic Medicine	10.1097/acm.0000000000003019
1348	Pubmed_538.0	a comparison of the effectiveness of dissection and prosection on short-term anatomic knowledge retention in a reciprocal peer-teaching program	Few discussions regarding instructional methods incite as much passion as the debate over dissection versus prosection. Despite numerous analyses, few studies have isolated the impact of dissection versus prosection from the numerous variables that are involved in anatomy education. This study used a retrospective design to assess the effect of peer teaching with dissection or prosection on anato…	Advances in physiology education	10.1152/advan.00031.2020
452	Scopus_51.0	area deprivation index impact on type 2 diabetes outcomes in a regional health plan	BACKGROUND: Rates of attainment of high-quality diabetes care have been shown to be lower for those living in more disadvantaged and rural areas. Diabetes management relies on access to care and is impacted by physical, social, and economic factors. Area deprivation index (ADI) is one way to quantify geographic disparities in aggregate. We aimed to investigate how ADI impacts outcomes in members …	Journal of Managed Care and Specialty Pharmacy	10.18553/jmcp.2024.30.12.1375
1805	Pubmed_1039.0	the sense of coherence and styles of success in the medical career: a longitudinal study	BACKGROUND: Sense of coherence is related to well-being, stress and life satisfaction among medical students and physicians. The purpose of the study was to investigate relation between sense of coherence during medical education and styles of success in the medical career. METHODS: The participants were first examined when they applied to medical school in 1999. Questionnaires were given to thes…	BMC medical education	10.1186/s12909-014-0254-5
2507	Pubmed_818.0	selected determinants may account for dropout risks among medical students	INTRODUCTION: The dropout level from the Danish medical schools is high, but we have only little insight into this problem. The purpose of this study was to qualify the ongoing discussions concerning dropout. MATERIAL AND METHODS: In this retrospective cohort study, relevant variables were extracted from the established database of Aarhus University for the 639 students initiating medicine studie…	Danish medical journal
419	Scopus_54.0	diversity-focused undergraduate premedical enrichment programs: the impact of research experiences	Purpose: Many diversity-focused, premedical enrichment programs anchor around a mentored research experience. Data, however, are lacking on how participation in mentored biomedical research in these program impacts participantsâ€™ subsequent medical student experience. To begin to address this gap, a cohort of first year medical students who had matriculated through a diversity-focused premedical…	Advances in Medical Education and Practice	10.2147/amep.s489412
2567	Pubmed_314.0	student performance on levels 1 and 2-ce of comlex-usa: do elective upper-level undergraduate science courses matter?	CONTEXT: The effect of a variety of preadmission variables, including the number of elective preadmission upper-level science courses, on academic achievement is not well established. OBJECTIVE: To investigate the relationship between number of preadmission variables and overall student academic achievement in osteopathic medical school. METHODS: Academic records of osteopathic medical students i…	The Journal of the American Osteopathic Association
2054	Embase_513.0	first year medical student characteristics associated with readiness to talk about race	OBJECTIVES/SPECIFIC AIMS: Calls to break the silence around the effects of racism on health are growing. Few researchers have examined the relationship between medical student characteristics and students' comfort, motivation, and skill to discuss racism. This paper examines medical student characteristics associated with readiness to talk about racism among first-year medical students at the Uni…	Journal of Clinical and Translational Science	10.1017/cts.2018.260
1021	Pubmed_88.0	exploring the consequences of combining medical students with and without a background in biomedical sciences	CONTEXT: Medical schools have tended to admit students with strong backgrounds in the biomedical sciences. Previous studies have shown that those with backgrounds in the social sciences can be as successful in medical school as those with science backgrounds. However, the experience of being a 'non-science' student over time has not been well described. METHODS: A mixed-methods study was develope…	Medical education	10.1111/medu.12496
1627	Pubmed_235.0	do racial and ethnic group differences in performance on the mcat exam reflect test bias?	The Medical College Admission Test (MCAT) is a standardized examination that assesses fundamental knowledge of scientific concepts, critical reasoning ability, and written communication skills. Medical school admission officers use MCAT scores, along with other measures of academic preparation and personal attributes, to select the applicants they consider the most likely to succeed in medical sc…	Academic medicine : journal of the Association of American Medical Colleges	10.1097/acm.0b013e318286803a
128	Scopus_813.0	socioeconomic origins of deans at america's elite medical schools: should these leading programs weigh deans' social class background information as a diversity criterion?	Purpose: American higher education is committed to diversity, saying it enhances the learning environment. Medical schools weigh applicants' socioeconomic origins when deciding admissions, fostering higher attendance by students from the working and poverty classes, historically underrepresented groups. When choosing deans, however, categories of diversity do not include lower socioeconomic origi…	Academic Medicine	10.1097/acm.0b013e3181fa342b
328	Scopus_622.0	implant and endodontic treatment selection are influenced by patients' demographic characteristics, insurance status, and medical history: a retrospective cohort study	Objective: The aim of this study was to examine any potential association between demographic characteristics, socioeconomic status, dental insurance, and medical and tobacco history between patients that received endodontic treatment or extraction and implant treatment in a university dental clinic. Method and Materials: Dental charts of patients who received root canal treatment and implant the…	Quintessence International	10.3290/j.qi.a38907
1534	Pubmed_347.0	[admission to medical studies â€“ should we consider more than grades?]	Not English	Tidsskrift for den Norske laegeforening : tidsskrift for praktisk medicin, ny raekke	10.4045/tidsskr.18.0385
2131	Embase_422.0	pos-223 clinical utility of kidneyintelx in patients with early stages of diabetic kidney disease in canvas participants	Introduction: Prediction of progression during early stages of diabetic kidney disease (DKD) and determination of those most likely to derive benefits from therapies a priori is challenging. KidneyIntelX is a new test that incorporates clinical data and three plasma biomarkers using machine learning into a composite risk score for DKD progression that has yet to be applied to a clinical trial coh…	Kidney International Reports	10.1016/j.ekir.2021.03.237
347	Scopus_604.0	a systematic review of stakeholder views of selection methods for medical schools admission	Background: The purpose of this paper is to systematically review the literature with respect to stakeholder views of selection methods for medical school admissions. Methods: An electronic search of nine databases was conducted between January 2000-July 2014. Two reviewers independently assessed all titles (n = 1017) and retained abstracts (n = 233) for relevance. Methodological quality of quant…	BMC Medical Education	10.1186/s12909-018-1235-x
109	Scopus_834.0	urbanization and physician maldistribution: a longitudinal study in japan	Background: The relative shortage of physicians in Japan's rural areas is an important issue in health policy. In the 1970s, the Japanese government began a policy to increase the number of medical students and to achieve a better distribution of physicians. Beginning in 1985, however, admissions to medical school were reduced to prevent a future oversupply of physicians. In 2007, medical school …	BMC Health Services Research	10.1186/1472-6963-11-260
750	Scopus_239.0	parity representation in leadership positions in academic medicine: a decade of persistent under-representation of women and asian faculty	Purpose In academic medicine, faculty from minority groups face discrepancy in career progression and few minorities rise to leadership positions in medical schools. The purpose of this exploratory study is to go beyond aggregate numbers and explore parity representation of different minority groups and women in leadership positions in medical schools. The primary research question of this study …	BMJ Leader	10.1136/leader-2023-000804
117	Scopus_825.0	analysing post-apartheid gender and racial transformation in medical education in a south african province	In light of global concerns about insufficient numbers of doctors, midwives, and nurses, the World Health Organization (WHO) has identified the scale-up of the production of medical professionals who are competent and responsive to community needs as urgent and necessary. Coincident with this imperative, South African medical schools have also had to consider redressing apartheid-era inequities i…	Global health action	10.3402/gha.v6i0.19810
2469	Scopus_854.0	who will serve? assessing recruitment of underrepresented minority and low-income dental students to increase access to dental care	This article uses data from the 2007 American Dental Education Association survey of dental school seniors to assess their intentions to serve underserved populations according to the students' underrepresented minority (URM) and income status. Dental school recruitment and retention programs that concentrate exclusively on URM students will not benefit most low-income students since 83 percent o…	Journal of Dental Education
641	Scopus_338.0	social justice in medical education: inclusion is not enoughâ€”itâ€™s just the first step	Introduction: Medical schools worldwide are creating inclusion policies to increase the admission of students from vulnerable social groups. This study explores how medical students from vulnerable social groups experience belongingness as they join the medical community. Methods: This qualitative study applied thematic analysis to 10Â interviews with medical students admitted to one medical scho…	Perspectives on Medical Education	10.1007/s40037-022-00715-x
436	Scopus_524.0	factors associated with the transfer decision in resuscitated patients with out-of-hospital cardiac arrest presenting to a hospital with limited targeted temperature management capability in korea	This study aimed to identify factors associated with the decision to transfer resuscitated patients with out-of-hospital cardiac arrest (OHCA) who were initially examined at hospitals with limited targeted temperature management capability (HLTC) in Korea. We included adult patients with OHCA who were initially transported to HLTC from 2012 to 2015. We limited the study population with OHCA who w…	Therapeutic Hypothermia and Temperature Management	10.1089/ther.2018.0039
541	Scopus_429.0	prevalence and characteristics of advocacy curricula in u.s. medical schools	Purpose Recent national events, including the COVID-19 pandemic and protests of racial inequities, have drawn attention to the role of physicians in advocating for improvements in the social, economic, and political factors that affect health. Characterizing the current state of advocacy training in U.S. medical schools may help set expectations for physician advocacy and predict future curricula…	Academic Medicine	10.1097/acm.0000000000004173
2039	Embase_528.0	breast cancer screening utilization among women from muslim majority countries in ontario, canada	Breast cancer screening disparities continue to prevail with immigrant women being at the forefront of the under screened population. There is a paucity of knowledge about the role of religious affiliation or cultural orientation on immigrant women's cancer screening uptake. This study examined differences in uptake of breast cancer screening among women from Muslim and non- Muslim majority count…	Preventive Medicine	10.1016/j.ypmed.2017.09.008
2535	Pubmed_581.0	surgical training in singapore: will patients consent to trainee surgeons performing their operations?	INTRODUCTION: Little is known about the attitudes of Singaporean patients towards the intraoperative involvement of trainee surgeons. We aimed to discover if patients would consent to having a trainee surgeon perform their surgery under the supervision of a consultant and if patients would agree to having their photographs or X-rays used for education or research. We sought to discover if patient…	Annals of the Academy of Medicine, Singapore
2453	Scopus_910.0	predental students' attitudes toward and perceptions of the dental profession	The purpose of this study was to assess reasons students seek a career in dentistry, their perceptions of the dental school admissions process, and their expectations of the profession. Of 155 predental students participating in a dental school simulation course offered at a Nevada dental school, 152 participated in this study (68.4 percent [n=104] male, and 31.6 percent [n=48] female). When aske…	Journal of Dental Education
2456	Scopus_906.0	a comparison of canadian medical students from rural and non-rural backgrounds	CONTEXT: Very little is known about medical students from rural areas currently enrolled in Canadian medical schools. PURPOSE: We aimed to compare rural and non-rural students in terms of demographics, socioeconomic status, financial status and career choices. METHODS: As part of a larger Internet survey of all students at Canadian medical schools outside Quebec, conducted in January and February…	Canadian journal of rural medicine : the official journal of the Society of Rural Physicians of Canada = Journal canadien de la mÃ©decine rurale : le journal officiel de la SociÃ©tÃ© de mÃ©decine rurale du Canada
1645	Pubmed_218.0	parental leave for residents at programs affiliated with the top 50 medical schools	BACKGROUND: Of the top 15 medical schools with affiliated graduate medical education (GME) programs, 8 offer paid parental leave, with an average duration of 6.6 weeks. It is not known how other GME programs approach parental leave. OBJECTIVE: We searched for the parental leave policies for residents in programs affiliated with the top 50 medical schools. METHODS: In 2019, we identified the top 5…	Journal of graduate medical education	10.4300/jgme-d-19-00227.1
1138	Pubmed_757.0	predicting performance of junior doctors: association of workplace based assessment with demographic characteristics, emotional intelligence, selection scores, and undergraduate academic performance	INTRODUCTION: Predicting workplace performance of junior doctors from before entry or during medical school is difficult and has limited available evidence. This study explored the association between selected predictor variables and workplace based performance in junior doctors during their first postgraduate year. METHODS: Two cohorts of medical students (nâ€‰=â€‰200) from one university in Wes…	Medical teacher	10.1080/0142159x.2018.1426840
463	Scopus_50.0	i'm not â€˜fake ruralâ€™: rural student negotiation of identity and place in medical school	This article addresses the accessibility of medical education for rural students, focusing on the intersection of rurality and socioeconomic privilege. We present findings from a study of rural background medical students from four Australian medical schools, which explored their experiences of admissions processes and their ongoing socialisation. Participants characterised admissions pathways as…	Sociologia Ruralis	10.1111/soru.12473
221	Scopus_723.0	inequities in academic compensation by gender: a follow-up to the national faculty survey cohort study	Purpose Cross-sectional studies have demonstrated gender differences in salaries within academic medicine. No research has assessed longitudinal compensation patterns. This study sought to assess longitudinal patterns by gender in compensation, and to understand factors associated with these differences in a longitudinal cohort. Method A 17-year longitudinal follow-up of the National Faculty Surv…	Academic Medicine	10.1097/acm.0000000000001250
304	Scopus_644.0	in-hospital mortality after surgery: a retrospective cohort study in a japanese university hospital	Background: The rapidly aging population affects Japanâ€™s health system, which is characterized by equity and full health insurance coverage for the entire population. However, the current outcomes after surgery in tertiary hospitals in Japan are not known. We aimed to gain an overview of postoperative mortality and death in a tertiary university hospital. Methods: Using the administrative datab…	SpringerPlus	10.1186/s40064-016-2279-1
107	Scopus_837.0	the relationship between literacy and multimorbidity in a primary care setting	Background: Multimorbidity is now acknowledged as a research priority in primary care. The identification of risk factors and people most at risk is an important step in guiding prevention and intervention strategies. The aim of this study was to examine the relationship between literacy and multimorbidity while controlling for potential confounders. Methods: Participants were adult patients atte…	BMC Family Practice	10.1186/1471-2296-13-33
496	Scopus_470.0	why disability must be included in medical school diversification efforts	Individuals living with disabilities are underrepresented in the physician workforce, despite benefits of inclusion. This article describes how both ableism in admissions processes and expectations set by technical standards can perpetuate harm. The authors advocate for active attention to disability diversity and equity in medical school admissions. Â© 2021 American Medical Association. All righ…	AMA Journal of Ethics	10.1001/amajethics.2021.981
1716	Pubmed_136.0	student-retention and career-placement rates between bachelor's and master's degree professional athletic training programs	CONTEXT: The debate over what the entry-level degree should be for athletic training has heightened. A comparison of retention and career-placement rates between bachelor's and master's degree professional athletic training programs may inform the debate. OBJECTIVE: To compare the retention rates and career-placement rates of students in bachelor's and master's degree professional programs. DESIG…	Journal of athletic training	10.4085/1062-6050-50.7.06
1922	Embase_667.0	characterization of spinal cord lesion in patients attending a specialized rehabilitation center in bangladesh	Study design:This study was designed as a cross-sectional study. Objective(s):The objective of this study was to find out the clinical types and sociodemographic characteristics of patients with spinal cord lesion (SCL). Setting(s):Centre for the Rehabilitation of the Paralysed (CRP). Method(s):Data were collected by face-to-face interview, with a structured interview schedule from admitted patie…	Spinal Cord	10.1038/sc.2011.36
224	Scopus_720.0	mini-med school for aboriginal youth: experiential science outreach to tackle systemic barriers	Introduction: Addressing systemic barriers experienced by low-income and minority students to accessing medical school, the University of Calgaryâ€™s Cumming School of Medicine has spearheaded a year-round, mini-med school outreach initiative for Aboriginal students. Method: Junior and senior high school youth generally attend the half-day program in classes or camps of 15_25, breaking into small…	Medical Education Online	10.3402/meo.v20.29561
2442	Scopus_943.0	imi ho'ola: an educational model for disadvantaged students at the university of hawai''i school of medicine	This paper describes an educational model that provides opportunities in medicine to students from disadvantaged backgrounds that have a commitment to serve in areas of need, and it presents guidelines on how this model could be adapted to various settings. From 1973 to 2002, the Imi Ho'ola Program (Hawaiian for "Those Who Seek to Heal") of the University of Hawai'i John A. Burns School of Medici…	Pacific health dialog
2427	Ebsco_5.0	all we can be: innovations to improve the pipeline of military veterans in medical schools	Medical schools are increasingly identifying military veteran applicants as a source of diversity, resiliency, and commitmentâ€”often derived from their personal experiences in the military. Yet, veterans remain significantly under-represented in entering classes; moreover, those veterans who do matriculate are not yet fully reflective of the diversity that the Armed Forces have to offer. Fortuna…	Teaching & Learning in Medicine	10.1080/10401334.2021.1934474
2216	Embase_328.0	differential attainment at the intercollegiate membership of the royal colleges of surgeons (mrcs) examination according to gender, ethnicity, age and socioeconomic factors	Introduction: The lack of diversity at senior and leadership positions in surgery highlights concerns that some groups of individuals face barriers to progression in surgical training. This study aimed to investigate whether there is group-level differential attainment (DA) at MRCS, a mandatory postgraduate examination for UK surgical trainees. Method(s): All UK graduates attempting MRCS Part A (…	British Journal of Surgery	10.1093/bjs/znac242
2319	Embase_207.0	the impact of human cadaveric dissection on professional identity formation in medical students	BACKGROUND: As technology advances, some schools are moving away from human cadaveric dissection to teach anatomy, leading to concern regarding the possible loss of a professional identity building experience. This study explored the role of dissection in students' professional identity formation. METHOD(S): A mixed-methods study was conducted using survey methodology and semi-structured intervie…	BMC medical education	10.1186/s12909-023-04913-x
1334	Pubmed_551.0	ethnicity and academic performance in uk trained doctors and medical students: systematic review and meta-analysis	OBJECTIVE: To determine whether the ethnicity of UK trained doctors and medical students is related to their academic performance. DESIGN: Systematic review and meta-analysis. DATA SOURCES: Online databases PubMed, Scopus, and ERIC; Google and Google Scholar; personal knowledge; backwards and forwards citations; specific searches of medical education journals and medical education conference abst…	BMJ (Clinical research ed.)	10.1136/bmj.d901
123	Scopus_818.0	calling for a broader conceptualization of diversity: surface and deep diversity in four canadian medical schools	PURPOSE: Policy groups recommend monitoring and supporting more diversity among medical students and the medical workforce. In Canada, few data are available regarding the diversity of medical students, which poses challenges for policy development and evaluation. The authors examine diversity through a framework of surface (visible) and deep (less visible) dimensions and present data regarding a…	Academic Medicine	10.1097/acm.0b013e31826daf74
529	Scopus_44.0	barriers to neurosurgery for medical students: a national study focused on the intersectionality of gender and race	OBJECTIVE Despite 51.2% of medical school graduates being female, only 29.8% of neurosurgery residency applicants are female. Furthermore, only 12.6% of neurosurgery applicants identify as underrepresented in medicine (URM). Evaluating the entry barriers for female and URM students is crucial in promoting the equity and diversity of the neurosurgical workforce. The objective of this study was to …	Journal of Neurosurgery	10.3171/2024.2.jns232038
73	Scopus_877.0	relationship between decile score of secondary school, the size of town of origin and career intentions of new zealand medical students	Introduction: New Zealand is facing a general practice workforce crisis, especially in rural communities. Medical school entrants from low decile schools or rural locations may be more likely to choose rural general practice as their career path. Aim: To determine whether a relationship exists between secondary school decile rating, the size of the town of origin of medical students and their sub…	Journal of Primary Health Care	10.1071/hc10183
43	Scopus_91.0	international students in united states allopathic medical education: a mixed-methods analysis of institutional policies	International medical students (IMS; non-U.S. citizens/permanent residents) greatly enhance the diversity of U.S. medical schools and serve in areas of greatest healthcare needs. Despite 15% of the US population being foreign born, international students represent < 2% of US-MD matriculants. Factors that contribute to this underrepresentation of IMS remain unknown. In this study, we analyzed the …	Medical Education Online	10.1080/10872981.2025.2471433
731	Scopus_256.0	predictors of self-reported research engagement and academic-career interest amongst medical students in the united kingdom: a national cross-sectional survey	Background: We hypothesised that the gender/ethnic disparities and reductions in the UK academic-clinician workforce stem from research experience in medical school. This study investigated the factors influencing research engagement and academic-career interests among UK medical students. Methods: Using a 42-item online questionnaire, a national multicentre cross-sectional survey of UK medical s…	Postgraduate Medical Journal	10.1093/postmj/qgad067
1656	Pubmed_205.0	the residency match: interview experiences, postinterview communication, and associated distress	BACKGROUND: Interview experiences and postinterview communication during the residency match process can cause distress for applicants, and deserve further study. OBJECTIVE: We both quantified and qualified the nature of various interview behaviors during the 2015-2016 National Resident Matching Program (NRMP) Match and collected applicant perspectives on postinterview communication and preferenc…	Journal of graduate medical education	10.4300/jgme-d-17-01020.1
2242	Embase_299.0	clarifying the association of individual factors with medical school attrition	Not_available	JAMA Pediatrics	10.1001/jamapediatrics.2022.3527
36	Scopus_920.0	the attractions of medicine: the generic motivations of medical school applicants in relation to demography, personality and achievement	Background: The motivational and other factors used by medical students in making their career choices for specific medical specialities have been looked at in a number of studies in the literature. There are however few studies that assess the generic factors which make medicine itself of interest to medical students and to potential medical students. This study describes a novel questionnaire t…	BMC Medical Education	10.1186/1472-6920-6-11
929	Pubmed_974.0	scoring method of a situational judgment test: influence on internal consistency reliability, adverse impact and correlation with personality?	Situational Judgment Tests (SJTs) are increasingly used for medical school selection. Scoring an SJT is more complicated than scoring a knowledge test, because there are no objectively correct answers. The scoring method of an SJT may influence the construct and concurrent validity and the adverse impact with respect to non-traditional students. Previous research has compared only a small number …	Advances in health sciences education : theory and practice	10.1007/s10459-016-9720-7
725	Scopus_261.0	increasing the representation of black men in medicine by addressing systems factors	In 2015, data released by the Association of American Medical Colleges (AAMC) showed that there were more Black men applying and matriculating to medical school in 1978 than 2014. The representation of Black men in medicine is a troubling workforce issue that was identified by the National Academies of Sciences, Engineering, and Medicine as a national crisis. While premedical pathway programs hav…	Academic Medicine	10.1097/acm.0000000000005070
1257	Pubmed_628.0	addressing the human resource for health crisis in tanzania: the lost in transition syndrome	Tanzania is experiencing a serious Human Resource for Health (HRH) crisis. Shortages are 87.5% and 67% in private and public hospitals, respectively. Mal-distribution and brain drain compound the shortage. The objective of this study was to improve knowledge on the HRH status in Tanzania by analyzing what happens to the number of medical doctors (MD) and doctor of dental surgery (DDS) degree grad…	Tanzania journal of health research	10.4314/thrb.v16i2.6
53	Scopus_897.0	inequality in 30-day mortality and the wait for surgery after hip fracture: the impact of the regional health care evaluation program in lazio (italy)	Objectives. Interventions that address inequalities in health care are a priority for public health research. We evaluated the impact of the Regional Health Care Evaluation Program in the Lazio region, which systematically calculates and publicly releases hospital performance data, on socioeconomic differences in the quality of healthcare for hip fracture. Design. Retrospective cohort study. Sett…	International Journal for Quality in Health Care	10.1093/intqhc/mzs082
1550	Pubmed_329.0	criminal background checks upon acceptance to medical school: the right policy at the right time	No abstract-letter	Academic medicine : journal of the Association of American Medical Colleges	10.1097/acm.0b013e31821e40b5
2359	Embase_164.0	covid-19 vaccine acceptance in a community sample of adults: convida en guachupita, dominican republic	Background: The response to the COVID-19 Vaccine in the Dominican Republic (DR) was associated to several sociocultural and individual factors including availability of vaccine, knowledge, attitude, and risks perceptions (KAP) of the illness. Additionally, stigma and misinformation related to the vaccine played an important role for adult vaccination during the COVID-19 pandemic. There is availab…	Drug and Alcohol Dependence	10.1016/j.drugalcdep.2024.111238
686	Scopus_297.0	investigation on gender differences in leadership of stroke-related clinical trials	Background: Gender disparities among principal investigators of clinical trials (CT) can have implications regarding the areas of investigation, methods, conduct, trial enrollment, and interpretation of results. An estimation of the gender gap in the leadership of stroke-related CTs from North America has to date not been undertaken. Methods: We extracted information about stroke-related CTs betw…	Stroke	10.1161/strokeaha.122.039173
2175	Embase_374.0	provider implicit bias impacts pediatric type 1 diabetes technology recommendations in the united states: findings from the gatekeeper study	Background: Diabetes technology use is associated with favorable type 1 diabetes (T1D) outcomes. American youth with public insurance, a proxy for low socioeconomic status, use less diabetes technology than those with private insurance. We aimed to evaluate the role of insurance-mediated provider implicit bias, defined as the systematic discrimination of youth with public insurance, on diabetes t…	Journal of Diabetes Science and Technology	10.1177/19322968211006476
1579	Pubmed_293.0	cross-institutional progress testing: feasibility and value to a new medical school	OBJECTIVES: This study aimed to examine the feasibility of using a progress test to compare the rate of knowledge acquisition among students at a new medical school with that of students at a comparable but long-established school. METHODS: As part of an ongoing strategy, we administered the McMaster Personal Progress Index (PPI) on four occasions to the first two cohorts of students enrolled in …	Medical education	10.1111/j.1365-2923.2009.03567.x
1567	Pubmed_309.0	one-year transitional programme increases knowledge to level sufficient for entry into the fourth year of the medical curriculum	BACKGROUND: To cope with a lack of doctors and in anticipation of the Bachelor-Master structure for Medicine, several Dutch universities offer graduate entry programmes for students with degrees in areas related to Medicine. The graduate entry programme is a four-year programme: after a transition period of one year students enroll in the fourth year of the regular six-year training programme. AI…	Medical teacher	10.1080/01421590701758657
2045	Embase_522.0	factors influencing medical students' motivation to practise in rural areas in low-income and middle-income countries: a systematic review	Objectives There is a shortage of doctors working in rural areas all over the world, especially in low-income and middle-income countries. The choice to practise medicine in a rural area is influenced by many factors. Motivation developed as a medical student is one key determinant of this choice. This study explores influences on medical students' motivation to practise in rural areas of low-inc…	BMJ Open	10.1136/bmjopen-2016-013501
2145	Embase_407.0	diversity, equity, and inclusion in hematology and oncology fellowship programs	Background The National Institutes of Health define African Americans or Blacks, American Indians, Alaska Natives, Hispanics or Latinos, Native Hawaiians, and other Pacific Islanders as being underrepresented in medicine. A number of studies have demonstrated that improving diversity of such underrepresented demographics within the medical profession improves patient outcomes, medical education a…	Blood	10.1182/blood-2021-145827
2815	Ebsco_2.0	a quantitative study on the predictive ability of mcat scores on the pre-clinical grade point averages of black medical students	The purpose of this study was to examine the predictive ability of MCAT scores on the pre-clinical grade point averages of Black medical students. Underrepresented in medicine students, including students of color and those from low socioeconomic backgrounds have often been prevented from pursuing medical education. This is due to the heavy reliance on numeric metrics including undergraduate grad…
2164	Embase_385.0	factors important in the selection of a rhinology/skull base surgery fellow: a national survey of fellowship directors	Background: The numbers of Rhinology/Skull Base Surgery fellowship programs and applicants have been increasing in recent years. However, little information is currently available with regards to the most important aspects of the application process. Objective(s): The goal of this study was to determine the factors that Rhinology/Skull Base Surgery fellowship directors consider most important whe…	American Journal of Rhinology and Allergy	10.1177/1945892420948778
1711	Pubmed_140.0	association between american board of surgery in-training examination score and attrition from general surgery residency	BACKGROUND: The American Board of Surgery In-Training Exam is administered annually to general surgery residents and could provide a way to predict attrition, potentially offering a point of intervention. METHODS: In 2007, a national survey of categorical general surgery interns was performed. Resident characteristics were linked to an American Board of Surgery database of American Board of Surge…	Surgery	10.1016/j.surg.2018.03.016
2749	Embase_305.0	improving diversity consciousness: initiatives for increasing emergency medicine residency diversity recruitment	Learning Objectives: To increase diversity within the UNLV EM residency program, defined as increasing underrepresented in medicine (defined by the American Medical Association as Blacks, Mexican Americans, Native Americans, and mainland Puerto Ricans) interviewees. Background(s): The percentage of emergency medicine (EM) physicians from underrepresented minority (URM) groups is small and has not…	Western Journal of Emergency Medicine
797	Scopus_197.0	when the penny drops: understanding how social class influences speciality careers in the uk medical profession	In the UK, the medical profession is socially exclusive and socially stratified as doctors from more advantaged backgrounds are more likely to train for specialities with more competitive entry. However, in research to date the causes and consequences of social stratification have been overlooked. We explore this subject here, drawing on a qualitative study comprising in-depth interviews with 30 …	Social Science and Medicine	10.1016/j.socscimed.2024.116747
1973	Embase_605.0	maternal mortality in teritiary care centre-3-year study	Introduction The objectives were to identify the various reasons of maternal mortality of cases coming to teritiary centre. An estimated 15% of all pregnancies will encounter complications, 7% will require referral to a higher level of care. All women need to be able to reach emergency care if they develop a complication. Globally it is estimated that 80% of rural and 25% urban women who need a l…	BJOG: An International Journal of Obstetrics and Gynaecology	10.1111/1471-0528.12786
1106	Pubmed_789.0	factors impacting the departure rates of female and male junior medical school faculty: evidence from a longitudinal analysis	BACKGROUND: High rates of attrition have been documented nationally in assistant professor faculty of U.S. medical schools. Our objective was to investigate the association of individual level risk factors, track of academic appointment, and use of institutional leave policies with departure in junior faculty of a research-intensive school of medicine. METHODS: Participants included 901 faculty n…	Journal of women's health (2002)	10.1089/jwh.2011.3394
1822	Pubmed_1023.0	a summer prematriculation program to help students succeed in medical school	Medical schools with a diverse student body face the challenge of ensuring that all students succeed academically. Many medical schools have implemented prematriculation programs to prepare students from diverse backgrounds; however, evidence on their impact is largely lacking. In this study, we analyzed participants' demographics as well as the impact of the prematriculation program on Year 1 pe…	Advances in health sciences education : theory and practice	10.1007/s10459-017-9808-8
1576	Pubmed_298.0	graduate entry medicine: high aspirations at birth	Four-year fast-track courses for graduates started in the UK in 2000, and are now offered at 14 UK medical schools. Graduate entry medicine (GEM) started five years earlier in Australia, and of course in the USA it has been the norm for students to begin studying medicine after university graduation. This paper reviews the aspirations for GEM and looks at the early evidence on delivery against th…	Clinical medicine (London, England)	10.7861/clinmedicine.7-2-143
442	Scopus_519.0	boosting the ranks of american indian and alaska native physicians	Not_available	JAMA - Journal of the American Medical Association	10.1001/jama.2020.2349
2108	Embase_453.0	fulfilling the pipeline promise: a novel recruitment strategy for underrepresented minority residency applicants	Background: The traditional pipeline for medical school matriculation commits resources to provide students of underrepresented backgrounds pathways into medicine. The intentionality of pipeline programs has contributed to an incredible diversification of medical school classes over the last several decades. However, when students graduate from medical school, what support systems are in place to…	Journal of the National Medical Association	10.1016/j.jnma.2020.09.078
1969	Embase_614.0	the preferences and perspectives of nephrologists on patients' access to kidney transplantation: a systematic review	Aim: To describe nephrologists' attitudes to patients' access to kidney transplantation. Background(s): While kidney transplantation can offer improved survival and quality of life outcomes, up to 70% of patients requiring renal replacement therapy remain on dialysis. Moreover disparities in access to kidney transplantation are apparent, in part attributable to differences in transplant education…	Nephrology	10.1111/nep.12302
1622	Pubmed_241.0	"we were treated like adults"--development of a pre-medicine summer school for 16 year olds from deprived socioeconomic backgrounds: action research study	OBJECTIVE: To develop a one week widening access summer school for 16 year old pupils from non-traditional backgrounds who are considering applying to medical school, and to identify its short term impact and key success factors. DESIGN: Action research with partnership schools in deprived inner city areas in five overlapping phases: schools liaison, recruitment of pupils and assessment of needs,…	BMJ (Clinical research ed.)	10.1136/bmj.38755.582500.55
2104	Embase_458.0	egalitarianism in core surgical training: let equity prevail	Aims: Differential Attainment (DA) refers to differences in outcomes related to protected characteristics with UK Black and Ethnic Minority (BME) and International Medical Graduates (IMG) affected irrespective of specialty. This study aimed to quantify Core Surgical Trainee (CST) DA in a UK Deanery related to the three cohorts of White UK Graduate (White UKG) vs. BME UK Graduate (BME UKG) vs. Int…	British Journal of Surgery	10.1002/bjs.12067
1831	Pubmed_1015.0	stemming the 'leaky pipeline': an investigation of the relationship between work-family conflict and women's career progression in academic medicine	BACKGROUND: Even though women outnumber men enrolled in medical school, making up 59% of entrants in the UK, they are significantly under-represented in academic medicine and senior positions. In the UK, 28.6% of academics overall are women. In the USA, while 51% of instructors are women, only 20% make it through the 'leaky pipeline' to become professors. One attributable factor is work-family co…	BMJ leader	10.1136/leader-2020-000436
2169	Embase_380.0	comparison of mortality between health workers and general population infected with covid-19	Objective: The main purpose of this study is to compare the mortality between health workers and general population infected with coronavirus disease. Study Design: Comparative/Retrospective study Place and Duration: Study was conducted at Medicine and Gastroenterology department of Ayub Teaching Hospital, Abbottabad for duration of six months from 1st January 2021 to 30th June 2021. Method(s): I…	Pakistan Journal of Medical and Health Sciences	10.53350/pjmhs2115123745
707	Scopus_278.0	do experiences of success and failure influence beliefs about inequality? evidence from selective university admission	Previous research suggests that beliefs about inequality are often biased in ways that serve peopleâ€™s own interests. By contrast, people might uphold system-justifying beliefs, such as meritocratic beliefs. We test these assumptions against real-life experience of highly selective university admission. Using panel data on German medical school applicants allows us to measure belief changes thro…	Social Psychology Quarterly	10.1177/01902725231165031
191	Scopus_753.0	the more it changes; the more it remains the same: a foucauldian analysis of canadian policy documents relevant to student selection for medical school	Calls to increase the demographic representativeness of medical classes to better reflect the diversity of society are part of a growing international trend. Despite this, entry into medical school remains highly competitive and exclusive of marginalized groups. To address these questions, we conducted a Foucauldian discourse analysis of 15 publically available policy documents from the websites …	Advances in Health Sciences Education	10.1007/s10459-013-9468-2
185	Scopus_759.0	evaluation of the use of peripherally inserted central catheters in orthopedic patients at the day hospital of university of sÃ£o paulo	The use of peripherally inserted central catheters (PICCs) in hospitalized patients is already well established by studies and guidelines, and PICCs are widely used at our institution. However, few studies have been published examining patients using the device in day hospital systems; specifically, if the device brings about early dehospitalization, if it facilitates quick return to coexistence …	JAVA - Journal of the Association for Vascular Access	10.1016/j.java.2014.06.001
2380	Embase_140.0	decision-making factors on career choice and switch in oral and maxillofacial surgeons: a rise of private equity groups and dental service organizations	Abstract: Statement of the problem Educational debt load of Oral and Maxillofacial Surgeons (OMS) is exponentially increasing every year, and can affect their career choice. Purpose(s): to evaluate the effect of educational debt load and other factors on career selection of OMS. Materials and Methods Cross-section study with survey questions were designed. Anonymous survey email was sent out to t…	Journal of Oral and Maxillofacial Surgery	10.1016/j.joms.2024.06.074
1947	Embase_639.0	patients whose gp knows complementary medicine tend to have lower costs and live longer	Background Health economists have largely ignored complementary and alternative medicine (CAM) as an area of research, although both clinical experiences and several empirical studies suggest cost-effectiveness of CAM. Objective To explore the cost-effectiveness of CAM compared with conventional medicine. Methods A dataset from a Dutch health insurer was used containing quarterly information on h…	European Journal of Health Economics	10.1007/s10198-011-0330-2
1562	Pubmed_315.0	the screening role of an introductory course in cognitive therapy training	OBJECTIVE: This study examines the role of an introductory course in cognitive therapy and the relative importance of trainees' characteristics in the selection process for an advanced course in cognitive therapy. METHOD: The authors assessed the files of all trainees who completed one academic year introductory course in cognitive therapy over the last seven consecutive years (N = 203). The auth…	Academic psychiatry : the journal of the American Association of Directors of Psychiatric Residency Training and the Association for Academic Psychiatry	10.1176/appi.ap.30.3.196
2800	Ebsco_41.0	language, race and place: a critical race theory analysis of students of color in a pre-medical program at a predominately white research university	With the increasing racial diversity of the United States and the growing economic and health disparities among racial groups, there is a growing need for health professionals of color (Montoya, 2006). However, people of color are significantly underrepresented in the health professions and make up only 14% of those admitted to medical schools and only 6% of the physician workforce (US Department…
805	Scopus_189.0	widening participation of aboriginal and torres strait islanders in medicine: an international perspective	This chapter describes a journey to challenge the consequences of the past and contribute to a future where equity in education and healthcare can be achieved. We outline the steps taken to develop and implement a Widening Participation strategy to increase the numbers of Aboriginal and Torres Strait Islanders studying Medicine at Griffith University in Queensland Australia. These steps involved …	Pedagogies of Widening Participation in Medical Settings: Addressing Under-representation through Partnership and Professionalism	10.4324/9781003399858-6
1893	Embase_701.0	prehospital trauma system in a low-income country: system maturation and adaptation during 8 years	BACKGROUND: Of all deaths from injury, 90% occur in low- and middle-income countries, and most of the injured die before reaching a hospital. We have previously shown that a rural trauma system in Northern Iraq significantly reduced mortality in victims of mines and war injuries. In this follow-up study, we evaluated the adaptation and maturation of the system to changing injury patterns, focusin…	Journal of Trauma - Injury, Infection and Critical Care	10.1097/ta.0b013e31812eed4e
2284	Embase_250.0	diversity in general cardiology by us regions	SESSION TITLE: Cultural Diversity Posters SESSION TYPE: Original Investigation Posters PRESENTED ON: 10/10/2023 12:00 pm - 12:45 pm PURPOSE: Diversity, equity, and inclusion (DEI) in medical workforce and training has been increasing in conversation. The need for diversity in cardiology fellowships has especially been recognized to improve quality of care for patients[1,2]. We wished to provide a…	Chest	10.1016/j.chest.2023.07.1967
2576	Pubmed_286.0	[private education and academic performance among medical students]	BACKGROUND: A large proportion of Norwegian medical students have some private education behind them. The question raised here is whether the educational performance of these students is lower than that of other students. MATERIAL AND METHODS: The analysis is based on data from the National Educational Database, which includes information on the total population. The dependent variable is grades …	Tidsskrift for den Norske laegeforening : tidsskrift for praktisk medicin, ny raekke
505	Scopus_462.0	holistic admissions review in nursing education: a concept analysis using rodgers' evolutionary method	AIM The aim of this study was to analyze holistic review within the context of collegiate nursing program admissions. BACKGROUND Holistic review is the evaluation of individual qualifications for college admission based on a pattern of individualized factors, including standardized scores, personal characteristics, experiences, abilities, and educational/professional "fit."Medical schools regular…	Nursing Education Perspectives	10.1097/01.nep.0000000000000898
1315	Pubmed_570.0	self-efficacy's influence on student academic achievement in the medical anatomy curriculum	Self-efficacy is defined as a person's beliefs in his or her own abilities to successfully complete a task and has been shown to influence student motivation and academic behaviors. More specifically, anatomical self-efficacy is defined as an individual's judgment of his or her ability to successfully complete tasks related to the anatomy curriculum; these include dissecting, learning anatomical …	Anatomical sciences education	10.1002/ase.1283
2626	Proquestdt_8.0	the production of physicians for low-income communities in panama: a case study	Gross inequality in access to health services is a common problem in developing countries like Panama. This study responds to the current shortage of physicians from economically depressed communities in Panama. By using qualitative research methods, I examined the personal, financial, curricular and environmental factors that shape low-income studentsâ€™ commitment to become physicians; the forc…	ProQuest Dissertations and Theses
365	Scopus_589.0	from lottery to application: have the new rules for medical internships caused social inequality in recruitment patterns?	Medical students have high social origins and a high rate of social reproduction. Yet, in the labour market, physicians are an egalitarian occupational group, with minor internal differences. Hence, high social origins provide a competitive advantage in admission to medical school, but not in the medical labour market. After years with a shortfall of physicians, the prospect is an oversupply of p…	Tidsskrift for Samfunnsforskning	10.18261/issn.1504-291x-2020-04-02
2431	Ebsco_4.0	admissions experiences of aspiring physicians from lowâ€income backgrounds	Introduction: Students from lowâ€income backgrounds (LIB) have been underâ€represented in Canadian medical schools for over fifty years. Despite our awareness of this problem, little is known about the experiences of aspiring physicians from LIB in Canada who are working towards medical school admission. Consequently, we have little insight into the barriers and facilitators that may be used to…	Medical Education	10.1111/medu.14462
1441	Pubmed_442.0	the conditional inclusion of muslims in medicine: intersectional experiences of muslim medical students at the university of toronto's faculty of medicine from 1887-1964	BACKGROUND: Archival research has unearthed processes of exclusion impacting the experiences of Black, female, and Jewish communities at Canadian medical schools. However, the history of Muslim medical students is little known. Our research is the first known study to examine when Muslim medical students with varying identities were first admitted to the University of Toronto's (UofT) Faculty of …	Canadian medical education journal	10.36834/cmej.78134
2588	Pubmed_240.0	does entry test make any difference on the future performance of medical students?	OBJECTIVE: To observe the influence/efficiency of entry test in the selection of students for MBBS. To see the effect of FSC and Entry test marks on the future performance of students in the coming years. METHODS: This was an Analytical Prospective Longitudinal study carried out in a private medical college from December 2009 to April 2011. Sampling was universal as all the students of year 2009 …	JPMA. The Journal of the Pakistan Medical Association
2057	Embase_507.0	predicting performance in health professions education programs from admissions information - comparisons of other health professions with pharmacy	Background: The goal of the present review was to assess the state of performance prediction in healthcare programs generally, versus performance prediction in pharmacy schools, using didactic and non-didactic admissions measures. This is important because clinical success represents a combination of skills that are not fully predicted by either type of measure alone. Method(s): PubMed searches w…	Currents in Pharmacy Teaching and Learning	10.1016/j.cptl.2017.12.004
1827	Pubmed_1019.0	women's experiences of promotion and tenure in academic medicine and potential implications for gender disparities in career advancement: a qualitative analysis	IMPORTANCE: Gender disparities in career advancement in academic medicine have persisted despite gender parity in medical school matriculation. Although numerous explanations for this gap exist, little is known about women's experiences of promotion and tenure in academic medicine. OBJECTIVE: To examine women's experiences of promotion and tenure in academic medicine to uncover mechanisms associa…	JAMA network open	10.1001/jamanetworkopen.2021.25843
1673	Pubmed_183.0	prediction of practical performance in preclinical laboratory courses - the return of wire bending for admission of dental students in hamburg	Although some recent studies concluded that dexterity is not a reliable predictor of performance in preclinical laboratory courses in dentistry, they could not disprove earlier findings which confirmed the worth of manual dexterity tests in dental admission. We developed a wire bending test (HAM-Man) which was administered during dental freshmen's first week in 2008, 2009, and 2010. The purpose o…	GMS Zeitschrift fur medizinische Ausbildung	10.3205/zma000914
1946	Embase_64.0	understanding the attitude and perception of medical students toward lgbtqia+ community	Background: In India, various minority groups still face centuries-old practices of inequality. One such community that lacks social acceptance in society is the LGBTQIA+ community. The objective of our study was to assess the perceptions and attitudes of medical students toward the LGBTQIA+ community. Method(s): The study was conducted among undergraduate students of a medical college in western…	Medical Journal Armed Forces India	10.1016/j.mjafi.2024.10.018
2298	Embase_232.0	workplace sexual harassment in academic oncology	Background: Research has shown workplace sexual harassment (WSH) is a pervasive problem in academia, affecting recruitment, retention & career advancement of women faculty. This study examines WSH in academic oncology faculty in a national survey. Method(s): We obtained data from the Association of American Medical Colleges StandPoint Faculty Engagement Survey between 2020- 22 representing a nati…	Journal of Clinical Oncology	10.1200/jco.2023.41.16_suppl.11003
640	Scopus_339.0	current views on the new united states medical licensing examination step 1 pass/fail format: a review of the literature	Introduction: Residency programs have historically used numerical Step 1 scores to screen applicants, making it a career-defining, high-stakes examination. Step 1 scores will be reported as pass/fail starting in January 2022, fundamentally reshaping the residency application review process. This review aimed to identify opinions of physicians and medical students about the new format, identify ar…	Journal of Surgical Research	10.1016/j.jss.2022.01.002
795	Scopus_199.0	gender trends in cardiothoracic surgery authorship	Objective: In recent years, the historically low proportion of women cardiothoracic surgeons and trainees has been a subject of intense focus. Publications remain a key metric of academic success and career advancement. We sought to identify trends in the gender of first and last author publications in cardiothoracic surgery. Methods: We searched for publications between 2011 and 2020 in 2 US car…	Journal of Thoracic and Cardiovascular Surgery	10.1016/j.jtcvs.2022.12.024
1948	Embase_636.0	epidemiological features and risk factor analysis of children with acute lung injury	Background: Acute lung injury (ALI)/acute respiratory distress syndrome (ARDS) represents a devastating complication observed in critical care medicine. The purpose of this study is to investigate the epidemiological aspects of ALI/ARDS in pediatric intensive care unit (PICU) and risk factors of mortality. Method(s): Patients with ALI/ARDS in PICU of Beijing Children's Hospital, a tertiary medica…	World Journal of Pediatrics	10.1007/s12519-012-0334-8
1095	Pubmed_800.0	the impact of a faculty development program, the leadership in academic medicine program (lamp), on self-efficacy, academic promotion and institutional retention	BACKGROUND: Academic medical centers invest considerably in faculty development efforts to support the career success and promotion of their faculty, and to minimize faculty attrition. This study evaluated the impact of a faculty development program called the Leadership in Academic Medicine Program (LAMP) on participants' (1) self-ratings of efficacy, (2) promotion in academic rank, and (3) inst…	BMC medical education	10.1186/s12909-021-02899-y
560	Scopus_411.0	what women need: a study of institutional factors and women facultyâ€™s intent to remain in academic medicine	Background: A longstanding gender gap exists in the retention of women in academic medicine. Several strategies have been suggested to promote the retention of women, but there are limited data on impacts of interventions. Objective: To identify what institutional factors, if any, impact women facultyâ€™s intent to remain in academic medicine, either at their institutions or elsewhere. Design: A …	Journal of General Internal Medicine	10.1007/s11606-021-06771-z
2783	Ebsco_69.0	with the end of affirmative action, a push for a new tool: adversity scores	The article focuses on the University of California, Davis, which has been using a socioeconomic disadvantage scale to evaluate medical school applicants, offering an alternative way to achieve diversity following the Supreme Court's ruling against race-conscious admissions.	New York Times
1616	Pubmed_248.0	predictive value of the school-leaving grade and prognosis of different admission groups for academic performance and continuity in the medical course - a longitudinal study	BACKGROUND: The school-leaving GPA and the time since completion of secondary education are the major criteria for admission to German medical schools. However, the predictive value of the school-leaving grade and the admission delay have not been thoroughly examined since the amendment of the Medical Licensing Regulations and the introduction of reformed curricula in 2002. Detailed information o…	GMS Zeitschrift fur medizinische Ausbildung	10.3205/zma000913
1901	Embase_691.0	multiple mini-interviews and student selection-soundly based in the literature	While establishing our new School of Medicine one of the many decisions we faced was how to select medical students. After reading the literature we decided that a combination of matriculation score, Undergraduate Medical and Health Sciences Admission Test (UMAT) scores and Multiple Mini-interviews (MMI) seemed to provide the most effective and efficient way of selecting students. We were fortuna…	Medical Education, Supplement	10.1111/j.13652923.2010.03796.x
1750	Pubmed_1098.0	shifting the paradigm in outreach to under-represented groups	This article was migrated. The article was marked as recommended. The Community of Support (COS) is a longitudinal and collaborative initiative that enables students who are Indigenous, Black, Filipino, economically disadvantaged, or who self-identify with having a disability to join and receive support at any stage of their medical school journey. The goal of COS is to increase diversity in the …	MedEdPublish (2016)	10.15694/mep.2018.0000286.1
2562	Pubmed_340.0	do we value work experience before medical school?	The selection of future doctors in the UK is based on restricted entry to medical school. The 12% drop-out rate in training1Â is lower than the 18% drop out rate for other courses.2Â The present selection process for medical school entry is therefore of paramount importance, given the numbers entering medical education. By 2005, the annual intake to British medical schools will be 5894 compared w…	The British journal of general practice : the journal of the Royal College of General Practitioners
626	Scopus_351.0	analysis of a pediatric dental school patient population revealed increasing trends of limited english proficiency (lep) patients: implications for pediatric dental public health and access to care	Based upon the lack of current information regarding the pediatric patient population at UNLV-SDM, the overall goal of this project was to analyze the demographic characteristics of this population, indicators for socioeconomic status (SES), such as enrollment in Medicaid, and other barriers to healthcare access, such as non-English/non-Spanish languages spoken. Using an Institutional Review Boar…	Pediatric Reports	10.3390/pediatric14020035
2808	Ebsco_3.0	addressing healthcare workforce diversity: the impact of diversity-focused special master's and postbaccalaureate programs on medical education and the physician workforce	Health outcome disparities persist among racial and ethnic minorities in the United States, contributing to elevated rates of illness and mortality. Addressing these inequities requires a multifaceted approach, and increasing diversity in the medical profession is emerging as a pivotal strategy. This review examines 25 studies exploring the outcomes of diversity-focused premedical, postbaccalaure…	Journal of Best Practices in Health Professions Diversity: Education, Research & Policy
257	Scopus_689.0	student-led widening access schemes	Medicine is among the most competitive degrees in the UK. Successfully gaining admission into medical school requires students to demonstrate a variety of academic and nonacademic skills in addition to experience and insights into the profession. However, gaining relevant experience within medicine may not be equally available to all students. The 2012 report from the Social Mobility and Child Po…	Advances in Medical Education and Practice	10.2147/amep.s139836
1564	Pubmed_311.0	criminal background checks upon acceptance to medical school: the wrong policy at the wrong time	The Association of American Medical Colleges (AAMC) is implementing a national system of criminal background checks for entering medical students.1 Over 2,200 background checks have been conducted in a pilot trial. To date, â€œ33 misdemeanors, 11 dishonorable military discharges, and no felonies have	Academic medicine : journal of the Association of American Medical Colleges	10.1097/acm.0b013e31821e4176
267	Scopus_68.0	examining differences in the preparation and performance of u.s. mcat examinees from lower-ses backgrounds: awareness, access, and action insights to narrow learning opportunity and performance gaps and promote learning for all aspiring physicians	Phenomenon: On the Medical College Admission Test (MCAT), required for entry into all medical schools in the U.S. and many in Canada, average scores are typically lower for individuals from lower socioeconomic status (SES) backgrounds compared to their more advantaged peers, although individuals from every background score in the lower, middle, and upper ranges of the score scale. This achievemen…	Teaching and Learning in Medicine	10.1080/10401334.2025.2492620
701	Scopus_283.0	relationship between gender and academic and military achievement among usu medical school graduates	Introduction: Despite increases in the number of female matriculants in medical school, civilian data demonstrate that women still struggle to reach parity in attainment of leadership positions. In military medicine, we have seen a major increase in the number of women graduating from the USU. Yet, we still know little about the representation of female military physicians in leadership positions…	Military Medicine	10.1093/milmed/usac259
1006	Pubmed_893.0	effect of home-call on otolaryngology resident education: a pilot study	OBJECTIVE: To inform institutional policies regarding call encounters through an evaluation of the effect of home-call on academic experience and fatigue among surgical residents. This study conducted an assessment of the nature of resident call encounters premidnight and postmidnight and a comparative analysis of sleep deprivation and efficiency in residents during home-call and off call. DESIGN…	Journal of surgical education	10.1016/j.jsurg.2016.08.019
1689	Pubmed_165.0	how important is money as a reward for teaching?	PURPOSE: To examine the effect of increases in payment for teaching on retention of primary care faculty, and to compare those faculty members' needs and rewards for teaching with objective data on retention. METHOD: In 2006-2007, the authors compared retention rates of primary care clerkship preceptors at Harvard Medical School (1997-2006) when their stipends were raised from $600 to $900 (in 20…	Academic medicine : journal of the Association of American Medical Colleges	10.1097/acm.0b013e318190109c
72	Scopus_878.0	a framework for analysis of sentinel events in medical student education	PROBLEM: Although previous studies have addressed student factors contributing to dismissal or withdrawal from medical school for academic reasons, little information is available regarding institutional factors that may hinder student progress. APPROACH: The authors describe the development and application of a framework for sentinel event (SE) root cause analysis to evaluate cases in which stud…	Academic Medicine	10.1097/acm.0b013e3182a82266
1547	Pubmed_331.0	a model for medical school application courses: widening access to student preparation	Not_available	Medical education	10.1111/medu.12853
1197	Pubmed_689.0	opportunities for mitigating bias in the process and priorities for pediatric chief resident selection	considered first-generation college graduates if neither parent	Academic pediatrics	10.1016/j.acap.2021.12.004
1391	Pubmed_497.0	opportunities to increase workplace feedback: a multi-institutional examination	OBJECTIVE: While feedback is an essential component of resident education, there are few large-scale studies examining when and under what conditions formative feedback is provided. Workplace-based assessment systems offer an opportunity to identify factors influencing when faculty provides feedback to trainees. Influential factors affecting feedback may provide targets for increasing and improvi…	Journal of surgical education	10.1016/j.jsurg.2022.08.012
1858	Embase_89.0	enhancing equity in access to automated insulin delivery systems in an ethnically and socioeconomically diverse group of children with type 1 diabetes	Introduction Manufacturer-supported didactic teaching programmes offer effective automated insulin delivery (AID) systems onboarding in children and young people (CYP) with type 1 diabetes (T1D). However, this approach has limited flexibility to accommodate the needs of families requiring additional support. Research design and methods Evaluate the efficacy of an inperson manufacturer-supported d…	BMJ Open Diabetes Research and Care	10.1136/bmjdrc-2024-004045
2520	Pubmed_720.0	porrige - a cohort study of general practice registrars	BACKGROUND: Current general practitioner shortages need to be addressed, especially in areas of need. This study was designed to investigate which registrar characteristics were associated with retention in the field of general practice (and in the region of training). METHOD: The authors performed a retrospective cohort study of people who entered general practice training in Tasmania from 1995-…	Australian family physician
1112	Pubmed_781.0	academic achievement, depression and anxiety during medical education predict the styles of success in a medical career: a 10-year longitudinal study	AIM: Our study investigated the styles of success in the medical career in young physicians, in comparison with the same subjects examined 4-10 years earlier. METHODS: The participants were first studied when they applied to the medical university (1999). Questionnaires were sent to all students each year (2000-2005). Fifty-four medical doctors participated in the first phase of the study complet…	Medical teacher	10.3109/0142159x.2012.687478
2556	Pubmed_366.0	debt crisis ahead for irish medical students	Internationally medical student debt is a cause of concern. A survey of medical students in UCC (response rate of 191 representing 35% of the EU student cohort) reveals that 34 (26%) of direct entry medicine (DEM) students and 36 (61%) graduate entrants (GEM) have a loan with an anticipated average debt of Euro17,300 and Euro80,000 on graduation respectively. Fifty-three (90%) graduate entrants a…	Irish medical journal
1968	Embase_616.0	nephrologists' preferences and perspectives on patient's access to kidney transplantation: a systematic review	Introduction and Aims: While kidney transplantation can offer improved survival and quality of life outcomes, up to 70% of patients requiring renal replacement therapy remain on dialysis. Moreover disparities in access to kidney transplantation are apparent, in part attributable to differences in transplant education, screening, and patient eligibility for kidney transplantation.We aimed to descr…	Nephrology Dialysis Transplantation	10.1093/ndt/gfu180
206	Scopus_738.0	recruitment and selection strategies in optometric education towards addressing human resource disparities in sub-saharan africa	The dire need for eye care services and a dearth of human resources (HR) in sub-Saharan Africa motivated the setting up of new optometry programmes. However, to make a meaningful impact, geographical, gender, economic and educational disparities must additionally be addressed.Aqualitative study utilizing purposive sampling to select academic leadership and students from optometry programmes in su…	Africa Education Review	10.1080/18146627.2015.1110908
2709	Embase_578.0	the effect of thought disorders on remission of symptoms in schizophrenia	Objective: Thought disorders in schizophrenia that deteriorate in acute episodes usually persist during the illness chronically in a vague form [1]. Antipsychotic treatment reduces thought pathology associated with acute episodes of schizophrenia, but residual thought pathology continues even after remission has been attained [2]. Negative formal thought disorder, identified with poverty of speec…	European Neuropsychopharmacology
1172	Pubmed_715.0	rising to the challenge: acute stress appraisals and selection centre performance in applicants to postgraduate specialty training in anaesthesia	The ability to work under pressure is a vital non-technical skill for doctors working in acute medical specialties. Individuals who evaluate potentially stressful situations as challenging rather than threatening may perform better under pressure and be more resilient to stress and burnout. Training programme recruitment processes provide an important opportunity to examine applicants' reactions …	Advances in health sciences education : theory and practice	10.1007/s10459-015-9629-6
1904	Embase_689.0	the status of phd education in economic, social, and administrative sciences between 2005 and 2008	To describe the funding, education, enrollment, and graduation patterns from economic, social, and administrative sciences PhD programs in colleges and schools of pharmacy in the United States. Economic, social, and administrative sciences PhD programs were identified from the American Association of Colleges of Pharmacy (AACP) Web site. A 41-item online survey instrument was sent to the director…	American journal of pharmaceutical education	10.5688/aj7407126
1033	Pubmed_866.0	differences and similarities in the attitudes of paediatricians, gynaecologists and experienced parents to criteria delineating potential risks for the welfare of children to be conceived with assisted reproduction	QUESTION UNDER STUDY: Swiss legislation limits the provision of assisted reproductive medicine strictly to those infertile couples, who can guarantee future welfare of their child. Daily practice often makes it difficult to balance between avoiding the discrimination against infertile couples living in a borderline socio-economic or health situation on the one hand, and keeping to the stipulated …	Swiss medical weekly	10.4414/smw.2010.13064
2634	Proquestdt_16.0	use of text mining to predict patient compliance	The purpose of this study is to examine standards of care in the Dental School of the University of Louisville. The central theme is to consider issues of compliance on behalf of the patients and how to define it in an unbiased way. We will examine the relationship of visit intervals, treatment needs, and patient compliance. With the use of SAS 9.1.3 software, data mining techniques such as clust…	ProQuest Dissertations and Theses
571	Scopus_401.0	making merit just in medical school admissions	Medical school education must better align with patient care needs for a rapidly changing population. One challenge is to eliminate bias in merit-based admissions to more equitably review candidates with the structural competency skills desperately needed to promote public health and health equity. Aligning merit-based admissions approaches with holistic admissions approaches and equitable candid…	AMA Journal of Ethics	10.1001/amajethics.2021.223
2668	Embase_723.0	relationship of parental rearing styles and the correlative factors with the mental health of medical students	Background: Parental rearing styles has profound and long-range effects on the mental development of their children. Objective(s): To investigate the relationship between parental rearing styles and its correlative factors and the mental health of medical students. Design(s): A transactional survey study based on medical students. Setting(s): Department of psychology in a clinical medical college…	Chinese Journal of Clinical Rehabilitation
732	Scopus_255.0	medical student specialty decision-making and perceptions of neurosurgery. part 2: role of race/ethnicity	OBJECTIVE Although individuals underrepresented in medicine (URM) make up 33% of the United States population, only 12.6% of medical school graduates identify as URM; the same percentage of URM students comprises neurosurgery residency applicants. More information is needed to understand how URM students are making specialty decisions and their perceptions of neurosurgery. The authors aimed to ev…	Journal of Neurosurgery	10.3171/2023.3.jns23288
1803	Pubmed_1040.0	structured curriculum vitae scoring as a standardized tool for selecting interview candidates for academic neuroradiology faculty positions	BACKGROUND AND PURPOSE: Interview selection of candidates for academic radiology faculty positions is variable and subject to unconscious biases. The purpose of this study was to retrospectively apply a quantitative curriculum vitae (CV) rubric as a screening tool to identify qualified candidates for further consideration in the hiring process. MATERIALS AND METHODS: Archived CVs submitted by app…	Current problems in diagnostic radiology	10.1067/j.cpradiol.2019.07.002
2555	Pubmed_367.0	the introduction of graduate entry medical programmes: potential benefits and likely challenges	There have been moves to introduce graduate entry programmes at medical schools both internationally and nationally. This, paper aims to review the recent literature on this policy issue and to discuss its implications in the context of the proposed introduction of graduate entry programmes at medical schools in Ireland. A number of potential advantages to this policy have been described, includi…	Irish medical journal
183	Scopus_760.0	equity for â€œdreamersâ€ in medical school admissions	Not_available	AMA Journal of Ethics	10.1001/virtualmentor.2015.17.2.pfor1-1502
164	Scopus_779.0	equity for "dreamers" in medical school admissions	Not_available	AMA journal of ethics	10.1001/virtualmentor.2015.17.02.pfor1-1502
332	Scopus_619.0	a critical scoping review of the connections between social mission and medical school admissions: beme guide no. 47	Background: Despite a growing focus on the social accountability of medical schools, there has been no substantive review of admissions related to the social mission of medical schools. This paper reports on a critical scoping review of the connections between social mission and medical school admissions. Methods: Searches of seven bibliographic databases identified 1258 unique articles. After fi…	Medical Teacher	10.1080/0142159x.2017.1406662
1953	Embase_63.0	proof of concept that implementation of a multispecialty educational intervention may improve acceptance of organs from donors with hiv at a tertiary care hospital: a single-center study	Background: People living with HIV have a higher waitlist mortality and decreased access to transplants. The enactment of the HIV Organ Policy Equity Act (HOPE Act) in 2013 was a step toward increasing the donor population. However, utilization of organs through the act has been less than initially anticipated, both nationally and initially at our center. Method(s): To improve the acceptance of a…	Transplant Infectious Disease	10.1111/tid.70039
445	Scopus_516.0	the analysis of the influencing factors and countermeasures of postpartum loss to follow- up of women with gestational diabetes mellitus	Objectives To explore the related factors that influence the postpartum loss to followup of women with gestational diabetes mellitus and the corresponding countermeasures to improve management of postpartum loss to follow-up in order to improve its rate. Methods A total of 212 patients were selected from women diagnosed with gestational diabetes before delivery in Women's Hospital School of Medic…	Chinese Journal of Practical Nursing	10.3760/cma.j.cn211501-20191013-02885
757	Scopus_232.0	â€˜first in familyâ€™ experiences in a canadian medical school: a critically reflexive study	Background: Medical students from affluent and highly educated backgrounds remain overrepresented in Canadian medical schools despite widespread efforts to improve diversity. Little is known of the medical school experiences of students who are first in their family (FiF) to attend university. Drawing on Bourdieu and a critically reflexive lens, this study explored the experiences of FiF students…	Medical Education	10.1111/medu.15116
192	Scopus_752.0	factor analysis of a motivation questionnaire adapted to predoctoral french dental students	Background/purpose The motivations of dental students for their studies have largely been investigated in numerous countries using psychometric questionnaires. This is not the case in France since validated tools are still lacking. The aim of the present work was dedicated to the psychometric validation of a motivation questionnaire adapted for predoctoral French dental students. Material and met…	Journal of Dental Sciences	10.1016/j.jds.2015.11.004
2182	Embase_367.0	racial diversity among american cardiologists: implications for the past, present, and future	In the United States, race-based disparities in cardiovascular disease care have proven to be pervasive, deadly, and expensive. African American/Black, Hispanic/Latinx, and Native/Indigenous American individuals are at an increased risk of cardiovascular disease and are less likely to receive high-quality, evidence-based medical care as compared with their White American counterparts. Although th…	Circulation	10.1161/circulationaha.121.053566
909	Pubmed_993.0	gender differences in the path to medical school deanship	IMPORTANCE: Women account for only 28% of current US medical school deans. Studying the differences between women and men in their preparation to becoming deans might help to explain this discrepancy. OBJECTIVE: To identify differences in the leadership development experiences between women and men in their ascent to the medical school deanship. DESIGN, SETTING, AND PARTICIPANTS: In this qualitat…	JAMA network open	10.1001/jamanetworkopen.2024.20570
1629	Pubmed_233.0	improving the efficiency of selection to core medical training: a study of the use of multiple assessment stations	PURPOSE: To compare three separate assessment stations used for selection to Core Medical Training (CMT) and to determine the effect of reducing the number from three to two. METHODS: Quantitative analysis of candidates' assessment station scores, financial analysis of costs of the selection process and quantitative and qualitative surveys of candidates and assessors. RESULTS: The assessment stat…	The journal of the Royal College of Physicians of Edinburgh	10.4997/jrcpe.2012.202
2113	Embase_446.0	231emf investigating psychosocial factors, health behaviors, and diabetic control in emergency department patients	Study Objectives: While the emergency department (ED) treats patients for a short time we have the opportunity to impact long-term health through targeted intervention. The goal of this study is to identify how psychosocial factors may impact diabetic control and self-care behaviors in ED patients. Method(s): Survey and health data were collected from patients through the PRIDE registry, a prospe…	Annals of Emergency Medicine	10.1016/j.annemergmed.2020.09.244
2280	Embase_257.0	clinico-aetiological study of pneumonia in two months to five years children admitted to a medical college in a district of west bengal	Background: To study clinico-aetiological findings of cases admitted with children in Pneumonia. Material(s) and Method(s): A cross-sectional study was conducted in the Paediatrics department of Malda Medical College and Hospital, involving a total of 90 children of both sexes aged two months to five years who were randomly selected and admitted with pneumonia between March 2021 to February 2022.…	International Journal of Academic Medicine and Pharmacy	10.47009/jamp.2023.5.3.136
1259	Pubmed_626.0	the association between mentoring and training outcomes in junior doctors in medicine: an observational study	OBJECTIVE: To determine quantitatively if a positive association exists between the mentoring of junior doctors and better training outcomes in postgraduate medical training within the UK. DESIGN: Observational study. PARTICIPANTS: 117 trainees from the East of England Deanery (non-mentored group) and the recently established Royal College of Physicians (RCP) Mentoring scheme (mentored group) who…	BMJ open	10.1136/bmjopen-2017-020721
524	Scopus_444.0	provision of onsite childcare in us academic health centers: what factors make a difference?	Introduction: Challenges to work-life balance, including childcare, have been cited as major barriers to career advancement for women in academic medicine. Methods: We performed a cross-sectional study to investigate the availability of onsite childcare at academic health centers (AHCs) for US medical schools and examined institutional characteristics associated with its provision. Data from the …	Women's Health Issues	10.1016/j.whi.2021.08.005
2447	Scopus_928.0	changing gender profile of medical schools in south africa	Background. Since 1994, higher education policy has been committed to equity of access for all, irrespective of race and gender. Objectives. We investigated progress towards these goals in the education of medical doctors, with an emphasis on gender. Methods. Databases from the Department of Education (DoE), Health Professions Council of South Africa (HPCSA) and University of Cape Town (UCT) Facu…	South African Medical Journal
2730	Embase_42.0	determinants of knowledge about and use of dietary supplements	Brief Summary, This study aims to evaluate (1) the level of knowledge about dietary supplements (KaDS) among people potentially interested in health issues in Poland and (2) the fraction of these people using dietary supplements (UoDS). The study seeks determinants of KaDS and UoDS in this population as well. The study requires a participant to fill an online survey. RESEARCH QUESTIONS: 1. Knowle…	clinicaltrials.gov
1910	Embase_680.0	costly efforts to widen access to medical profession are failing, says bma	[This corrects the article DOI: 10.1136/flgastro-2023-102554.].	BMJ (Online)	10.1136/bmj.b5489
1762	Pubmed_1082.0	propositional density and cognitive function in later life: findings from the precursors study	OBJECTIVES: We used longitudinal data from the Johns Hopkins Precursors Study to test the hypothesis that written propositional density measured early in life is lower for people who develop dementia categorized as Alzheimer's disease (AD). This association was reported in 1996 for the Nun Study, and the Precursors Study offered an unprecedented chance to reexamine it among respondents with diffe…	The journals of gerontology. Series B, Psychological sciences and social sciences	10.1093/geronb/gbq064
2647	Eric_4.0	class, migrant background and misrecognition of capital in the university admission	In this article, we discuss how class and migrant background intersect when students discuss their studies in general upper secondary education and their aspirations in university admission. We focus on the discussed social inequalities in student admission to one of the elite fields, medicine, in eight ethnographic interviews with students and fieldnotes concerning observations in two general up…	Ethnography and Education
25	Scopus_932.0	influences on medical student career choice: gender or generation?	Hypothesis: We hypothesized that increased enrollment of female medical students and different priorities of the current generation of students would be important influences on the declining interest in surgical careers. Design: Students scored statements on surgical careers on 5-point Likert scales regarding agreement and whether these statements encouraged them to pursue a career in surgery. Da…	Archives of Surgery	10.1001/archsurg.141.11.1086
2251	Embase_289.0	is beauty in the eye of the beholder? differences in residency training program preferences among women and minorities	Introduction: Training programs are now more than ever seeking ways to promote recruitment and retention of a diverse resident workforce. The goal of this study was to examine how gender and ethnic identities affect applicant attraction to surgery training programs. Method(s): Applicants to general surgery residency in 2018 to 2019 completed a 31-item assessment measuring preferences for training…	Journal of Surgical Education	10.1016/j.jsurg.2021.09.016
636	Scopus_342.0	economic burden of limited english proficiency: a prevalence-based cost of illness study of its direct, indirect, and intangible costs	Aims: The primary objective of the present study was to evaluate the economic burden of limited English proficiency (LEP) by estimating its direct, indirect, and intangible costs. A secondary objective was to assess the impact of variables on the economic burden. Design and Setting: A cross-sectional single-arm descriptive study conducted in a learning disability clinic in a public medical colleg…	Journal of Postgraduate Medicine	10.4103/jpgm.jpgm_445_22
278	Scopus_67.0	elevating equity: advancing diversity and inclusivity through trialing bias reduction tools in the general internal medicine program resident application process	Background: Decades of medical data show worse patient outcomes among racial and gender minorities due to implicit, explicit, and structural biases. Increasing representation of marginalized groups among care providers is imperative to help address this. Limited literature exists on bias awareness strategies for interviewers during the selection of applicants to General Internal Medicine (GIM) pr…	BMC Medical Education	10.1186/s12909-024-06244-x
1463	Pubmed_42.0	determinants of choosing a career in family medicine	BACKGROUND: Student choice is an important determinant of the distribution of specialties of practising physicians in many countries. Understanding characteristics at entry into medical school that are associated with the choice of residency in family medicine can assist medical schools in admitting an appropriate mix of students to serve the health care needs of their regions. METHODS: From 2002…	CMAJ : Canadian Medical Association journal = journal de l'Association medicale canadienne	10.1503/cmaj.091805
2629	Proquestdt_5.0	evaluation of a post-baccalaureate medical education program for disadvantaged students to diversify the healthcare workforce in hawaiâ€™i (1996 â€“ 2016)	In Hawaiâ€˜i, Native Hawaiians and other Pacific Islanders (NHOPI) comprise 26.2% of the population, but make up only 3.7% of the physician workforce. The Association of American Medical Colleges (AAMC), the American Medical Association (AMA), and the Institute of Medicine (IOM) have stated that a health care workforce reflective of the population it serves will help reduce health disparities and…	ProQuest Dissertations and Theses
232	Scopus_711.0	delirium in critical care: a study of incidence, prevalence, and associated factors in the tertiary care hospital of older thai adults	Objectives: Delirium is a common condition in older adults which can have devastating outcomes. The studies about delirium in intensive care units (ICU) are relatively rare compared to studies in the non-ICU setting. This study aimed to study the prevalence, incidence, and risk factors of delirium among older Thai adults in ICU.Method: Participants were older patients who were admitted to the ICU…	Aging and Mental Health	10.1080/13607863.2015.1035695
2475	Scopus_820.0	components of effective outreach and recruitment programs for underrepresented minority and low-income dental students	Dental schools in the Pipeline, Profession, and Practice: Community-Based Dental Education program that increased the number of underrepresented minority (URM) and low-income (LI) students in their predoctoral programs used focused approaches in their outreach, recruitment, and retention initiatives. Various combinations of approaches were used by the fifteen schools that received funding during …	Journal of Dental Education
2676	Embase_699.0	the anatomy and physiology of the medical class of 1982a	Background: Studies of medical student outcome have been used to assist in medical manpower planning. There have been no published studies on medical graduates of The University of the West Indies (UWI). This study investigates the demographic characteristics, professional and social outcomes of the Class of 1982a, twenty-five years after qualification. Method(s): Data on demographic characterist…	West Indian Medical Journal
982	Pubmed_915.0	pregnancy and parenthood among us surgical residents	IMPORTANCE: The ability to pursue family planning goals is integral to gender equity in any field. Procedural specialties pose occupational risks to pregnancy. As the largest procedural specialty, general surgery provides an opportunity to understand family planning, workplace support for parenthood, obstetric outcomes, and the impact of these factors on workforce well-being, gender equity, and a…	JAMA surgery	10.1001/jamasurg.2024.2399
702	Scopus_282.0	what is affirmative action in tertiary education? an overview of affirmative action policies in health professional programmes, drawing on experience from aotearoa and overseas	Both the universities of Auckland and Otago have had affirmative selection policies for entry into health profession programmes for a number of decades. These policies have been created and strengthened as a result of the leadership and advocacy of MÄori leaders, academics and communities. The aims of this paper are to: 1) define affirmative action and outline the rationale for affirmative polic…	New Zealand Medical Journal	10.26635/6965.6119
2591	Pubmed_213.0	student performance during the medical course: role of pre-admission eligibility and selection criteria	BACKGROUND: Marks scored in class XII determine the eligibility to apply to a medical course in India; selection is through an entrance test. Some students do poorly in the medical course. We assessed the eligibility and selection criteria as predictors of in-course performance. METHOD: This cross-sectional study included marks in class XII and in each professional examination, and the Delhi Univ…	The National medical journal of India
80	Scopus_866.0	gender aspects in medical publication - the wiener klinische wochenschrift	Objective: Medicine is a discipline where there are still pronounced gender imbalances. Whereas worldwide about 50% of beginners in medical schools are female, only few of them reach leading positions. Our aim was to analyze how this situation is reflected in a peer-reviewed general medical-scientific journal. Methods: We screened all papers submitted to the Wiener klinische Wochenschrift - The M…	Wiener Klinische Wochenschrift	10.1007/s00508-010-1302-8
2586	Pubmed_253.0	the impact of site of graduate medical education training and other factors on physician employee retention	This study sought to determine if the site of graduate medical training or other factors impact the length of institutional employment. Physician hires for the home institution were catalogued from January 1, 1996, through December 31, 2006. In analyzing the 253 physician hires, we found no statistically significant advantage in employee retention associated with hiring "one's own" or with U.S. m…	The Journal of medical practice management : MPM
581	Scopus_392.0	covid-19 and latinx disparities: highlighting the need for medical schools to consider accepting daca recipients	COVID-19 revealed and magnified the preexisting health inequities faced by many vulnerable groups. The Latinx community is one of these groups and has borne the brunt of disparate rates of infection, hospitalization, and mortality associated with COVID-19. These disparities are rooted in social inequities, such as poverty and lack of access to health care, as well as health inequities associated …	Academic Medicine	10.1097/acm.0000000000004576
1387	Pubmed_50.0	attrition rates in integrated vascular and cardiothoracic surgery residency and fellowship programs	BACKGROUND: Attrition in surgical programs remains a significant problem resulting in trainee dissatisfaction and wasted time and educational dollars. Attrition rates in general surgery training programs approximate 5% per year (30% cumulative). Attrition rates in cardiovascular surgery training for the traditional vascular surgery fellowship (VSF), the vascular surgery residency (VSR), and the c…	Journal of vascular surgery	10.1016/j.jvs.2018.07.074
252	Scopus_693.0	economic evaluation of a pilot schoolâ€“based dental checkup program	The objectives of this study were to perform an economic evaluation of a targeted school-based dental checkup program in northern metropolitan Melbourne, Victoria. A 12-mo retrospective case-control cohort analysis using the decision tree method evaluated the incremental cost-utility and cost-effectiveness ratio (ICUR/ICER) for passive standard care dental services and an outreach pilot intervent…	JDR Clinical and Translational Research	10.1177/2380084417708549
1234	Pubmed_65.0	comparing the academic performance of graduate- and undergraduate-entry medical students	OBJECTIVE: This study compared the academic performance of graduate- and undergraduate-entry medical students completing the same pre-clinical curriculum and assessment at a large metropolitan university. Arguments have been made for the relative merits of both graduate- and undergraduate-entry medical programmes. However, data on the academic performance of graduate and undergraduate entrants ar…	Medical education	10.1111/j.1365-2923.2009.03559.x
1861	Embase_86.0	faculty perceptions of masking usmle scores: a qualitative study to uncover challenges and insights into holistic review	Objectives The education community has reflected upon significant racial disparities in USMLE scores while rethinking recruitment through an equity lens with focus on holistic review. In 2020, our program decided to mask USMLE 1 and 2 scores after program leadership selected applicants for interview. This year, the majority of applicants will report only pass/fail scores for USMLE Step 1. Our exp…	Academic Pediatrics	10.1016/j.acap.2024.102741
454	Scopus_508.0	intergenerational career transmission in a taiwanese medical family	In Taiwan, medical doctors have enjoyed privileged socioeconomic status since the Japanese colonial period. Although the prestige of doctoral professions has been challenged by changes in the medical environment and the introduction of the National Health Insurance program, most elite students are still expected to pursue a career in medicine and commit to it. The annual lists of students admitte…	Bulletin of Educational Psychology	10.6251/bep.202012_52(2).0003
2133	Embase_420.0	differential attainment in surgical training	Introduction: Differential attainment (DA), according to the General Medical Council (GMC), is the gap between attainment levels in different groups. Attainment measures should cover aspects that include academic performance and career progression. Two such areas in surgical training are the MRCS examinations and ARCPs, both of which are required for progression in a career in surgery. Our aim wa…	British Journal of Surgery	10.1093/bjs/znab134.131
37	Scopus_92.0	signals and preferences: experiences of midwest family medicine residencies	Background and Objectives: Family medicine implemented program signals and geographic and setting preferences in the 2023â€“2024 residency application cycle. We performed a qualitative study with the following aims: (a) describe residency program experiences with implementation of signaling and preferences; and (b) identify opportunities for applicants, advisors, residency leadership, and policym…	Family Medicine	10.22454/fammed.2025.447031
1890	Embase_705.0	recruitment and retention of psychiatrists in low-income countries [10]	I have read the article Brown et al ( Psychiatric Bulletin , November 2007, 31 , 411â€“413) with great enthusiasm as its contents appear to be very relevant to low-income countries as well. Recruitment into psychiatry seems to be a global issue. In addition to problems in recruitment, many	Psychiatric Bulletin	10.1192/pb.32.4.154b
2727	Embase_44.0	survival rate and cost effectiveness of occlusal art restorations in primary molars using 3 different glass ionomers cements - a randomized clinical trial	Brief Summary, The aim of this study is to evaluate the survival rate and the cost-effectiveness of occlusal-ART restorations using three GIC brands (Fuji IX, GC Europe; Maxxion R, FGM; Vitro Molar, DFL) in primary molars., Detailed Description, Sampling procedure: This study was approved by the research ethics committee of the School of Dentistry (University of Sao Paulo, Brazil) and a written i…	clinicaltrials.gov
1870	Embase_75.0	the spectrum of heart disease in pregnancy and its outcome in patients visiting a tertiary care centre	Background: The increasing prevalence of heart disease in pregnant women is attributed to factors such as rising rates of diabetes, hypertension, and obesity as well as advancements in congenital heart disease treatment. Rheumatic heart disease (RHD) remains predominant in India, in contrast to the Western prevalence of congenital heart disease (CHD). This study aimed to analyse the prevalence, s…	International Journal of Academic Medicine and Pharmacy	10.47009/jamp.2025.7.1.65
260	Scopus_686.0	edith irby: a hidden figure in the history of medical education	Edith Irby entered the University of Arkansas School of Medicine in September 1948, becoming the first African American to desegregate a Southern medical school. Seventy years later, she has become a hidden figure in the history of medical education. The author provides a brief biography of Irby (later Jones) and analyzes the factors that led the University of Arkansas to admit Irby, most notably…	Academic Medicine	10.1097/acm.0000000000002772
393	Scopus_563.0	equity and a perpetual foreigner's professional exclusion	Identity and representation remain some of the most complex aspects of what it means to practice medicine. These themes' plurality and diverse expressions are particularly challenging in medical school admissions decisions. This article offers a personal viewpoint on intersections among race, class, and culture and key roles each plays in driving equitable, inclusive admissions that motivate dive…	AMA Journal of Ethics	10.1001/amajethics.2021.208
1258	Pubmed_627.0	knowledge, beliefs and attitudes of physicians in low and middle-income countries regarding interacting with pharmaceutical companies: a systematic review	BACKGROUND: Understanding the perceptions and attitudes of physicians is important. This knowledge assists in the efforts to reduce the impact of their interactions with the pharmaceutical industry on clinical practice. It appears that most studies on such perceptions and attitudes have been conducted in high-income countries. The objective was to systematically review the knowledge, beliefs and …	BMC health services research	10.1186/s12913-016-1299-4
2597	Pubmed_192.0	a study of success predictors in the entrance examination to the school medicine (2006-2008)	Institutions involved in training health professionals are permanently concerned with improving the quality of their graduates and their skills for meeting healthcare demands. Research has been conducted in the field of health education and related areas with the purpose of identifying the incidence of high-school GPAs, learning styles and demographic factors on pre-university performance of stud…	Revista de la Facultad de Ciencias Medicas (Cordoba, Argentina)
1636	Pubmed_226.0	increasing medical school matriculation for minority students	No abstract-letter	JAMA	10.1001/jama.297.3.264-b
2743	Embase_34.0	toothbrushing program in saudi arabia "tops"- a cluster randomized controlled trial in kindergartens, riyadh	Brief Summary, Project summary Introduction: Dental caries is a major oral health problem worldwide and is a particular public health challenge in Saudi Arabia. Dental caries cause pain, infection, and negatively impact quality of life. As part of population oral health improvement efforts in Saudi Arabia, this project aims to evaluate the effectiveness of a supervised toothbrushing programme in …	clinicaltrials.gov
116	Scopus_826.0	can we create an equivalent educational experience on a two campus medical school?	Background: Does the university experience and environment on two very different campuses create perceptions of advantage or disadvantage despite delivery of the same curriculum by the same tutors Perhaps more importantly, do different types of universities result in varying achievements in learning given similar students Aims: The Hull York Medical School (HYMS) runs the same curriculum with the…	Medical Teacher	10.1080/01421590802516822
1552	Pubmed_326.0	widening participation in medicine	The extended medical degree programme at Kingâ€™s College London shows that widening participation in medicine can be successful, but requires appreciable extra commitment by academic staff	BMJ (Clinical research ed.)	10.1136/bmj.39508.606157.be
2696	Embase_611.0	advocating for advocacy training in medical school: too little too late?	NEEDS AND OBJECTIVES: The question of whether physician advocacy should be a mandatory component of medical school training is not new, though to date, data are limited on the impact of such mandatory curricula. The objectives were to: 1) explore students' understanding of advocacy in medicine; 2) provide a structure for students to explore advocacy and their commitment to advocacy; and 3) help f…	Journal of General Internal Medicine
975	Pubmed_922.0	use of a rubric for pediatric emergency medicine fellowship application review	BACKGROUND: There is a need to review a large number of applications for pediatric emergency medicine fellowship in a holistic and systemic, unbiased manner. There exists a need to restructure the application process. We sought to develop and implement a rubric screening rubric for initial evaluation of pediatric emergency medicine fellowship applications that avoided traditionally used metrics t…	Pediatric emergency care	10.1097/pec.0000000000002929
1605	Pubmed_26.0	race-neutral admission approaches: challenges and opportunities for medical schools	In 2003, the U.S. Supreme Court's rulings in Grutter v. Bollinger and Gratz v. Bollinger affirmed the use of narrowly tailored, race-conscious admission programs by institutions of higher education that find that the benefits derived from diversity rise to a compelling interest. The rulings also required institutions that use race-conscious admission programs to explore whether the results of suc…	Academic medicine : journal of the Association of American Medical Colleges	10.1097/acm.0b013e31802d85bd
2480	Scopus_741.0	associated factors with medical students dropout in peruvian university	Objective: To identify factors associated with dropout in students of the College of Human Medicine in a Peruvian university during the period 2010 â€“ 2013. Methods: Anon-experimental, analytical design was used in the study - Cases and controls. The sample size was obtained from an antecedent considering the proportion of cases and controls exposed as vocation; it was 46 people in both groups; …	Revista Cubana de Educacion Medica Superior
579	Scopus_394.0	diversity, equity and inclusion: a survey of pediatric radiology fellowship graduates from 1996 to 2020	Background: Understanding the sociodemographic diversity and the experiences of trainees is imperative for developing an inclusive pediatric radiology workforce and improving patient outcomes. Objective: To describe the sociodemographics of a pediatric radiology fellowship program over 25 years and examine potential associations with (a) a traineeâ€™s sense of inclusion and belonging during train…	Pediatric Radiology	10.1007/s00247-022-05438-z
1247	Pubmed_637.0	bias against foreign-born or foreign-trained doctors: experimental evidence	OBJECTIVES: Bias against foreign-born or -trained medical students and doctors is not well understood, despite its documented impact on recruitment, integration and retention. This research experimentally examines the interaction of location of medical education and nationality in evaluations of doctors' competence and trustworthiness. METHODS: A convenience sample of prospective patients evaluat…	Medical education	10.1111/j.1365-2923.2010.03769.x
1829	Pubmed_1017.0	easing the transition from student to doctor: how can medical schools help prepare their graduates for starting work?	BACKGROUND: In 2000/1, a survey found that 42% of newly qualified UK doctors felt their medical training had not prepared them well for starting work. AIM: To determine factors associated with preparedness. METHODS: A questionnaire to all 5143 newly qualified doctors in May 2005. RESULTS: The response rate was 2062/4784 = 43.1%. 15% of respondents felt poorly prepared by medical school for starti…	Medical teacher	10.1080/01421590802348127
955	Pubmed_947.0	too much small talk? medical students' pelvic examination skills falter with pleasant patients	CONTEXT: The competent performance of a female pelvic examination requires both technical proficiency and superlative communication skills. However, the ideal medium with which to assess these skills remains to be elucidated. Part-task trainers (PTTs) offer an effective and affordable means of testing technical skills, but may not allow students to demonstrate their communication skills. Hybrids …	Medical education	10.1111/medu.12280
1896	Embase_697.0	challenges in translating evidence to practice: the provision of intrauterine contraception	OBJECTIVE:: Intrauterine contraception is used by many women worldwide, however, it is rarely used in the United States. Although available at no cost from the state family planning program for low-income women in California, only 1.3% of female patients obtain intrauterine contraceptives annually. This study assessed knowledge and practice patterns of practitioners regarding intrauterine contrac…	Obstetrics and Gynecology	10.1097/aog.0b013e318173fd83
435	Scopus_525.0	ethnic inclusion in medicine: the ineffectiveness of the â€˜black, asian and minority ethnic' metric to measure progress	The medical profession is a success story for ethnic diversity. Approximately 45% of hospital doctors and at least 32% of GPs in the United Kingdom are from minority groups.1,2 Fourteen per cent of the UK population is non-White, with a further 5.5% identifying as a minority White group.3 However, success is marred by problems of â€˜inclusion' of minority ethnic doctors.4 Inclusion is defined as …	BJGP Open	10.3399/bjgpo.2020.0155
1921	Embase_668.0	outcome assessment of decentralization of antiretroviral therapy provision in a rural district of malawi using an integrated primary care model	Objective To assess the effect of decentralization (DC) of antiretroviral therapy (ART) provision in a rural district of Malawi using an integrated primary care model. Methods Between October 2004 and December 2008, 8093 patients (63% women) were registered for ART. Of these, 3440 (43%) were decentralized to health centres for follow-up ART care. We applied multivariate regression analysis that a…	Tropical Medicine and International Health	10.1111/j.1365-3156.2010.02503.x
1675	Pubmed_180.0	when did they leave, and why? a retrospective case study of attrition on the nottingham undergraduate medical course	BACKGROUND: As part of a wider study into students who experience difficulties, we examined the course files of those who had failed to graduate. This was an exploratory, descriptive study investigating how many students left after academic failure or non-academic problems, or simply changed their minds about reading medicine, and at what stage. The aim of the study was to increase our knowledge …	BMC medical education	10.1186/1472-6920-12-43
211	Scopus_733.0	access is not enough	Background: Access to physicians is a major concern for Medicaid programs. However, little is known about relationships between physician participation in Medicaid and the individual-level and practice-level characteristics of physicians. Methods: We used the 2011 Massachusetts All Payer Claims Database, containing all commercial and Medicaid claims; we linked with data on physician characteristi…	Medical Care	10.1097/mlr.0000000000000488
930	Pubmed_973.0	who wants to enroll in health care phd programs? an analysis of a nationwide graduate destination survey	BACKGROUND: PhD training is important for national human resource development in the era of the "knowledge economy". However, it is not clear what factors are associated with the decision of a master's degree graduate to pursue a PhD degree in health care, including medicine, public health, and nursing. It is postulated that the intention to pursue a PhD degree in health care is associated with a…	Journal of the Chinese Medical Association : JCMA	10.1016/j.jcma.2012.04.013
1914	Embase_677.0	ethical perspectives on living donor organ transplantation in asia	Live donors are a continuing source of organ grafts for solid organ transplantation in Asia. Ethical issues surrounding the development of living donor organ transplantation in Eastern countries are different from those in Western countries. Donor safety is still the paramount concern in any donor operation. Issues on organ trafficking remain societal concerns in low-income nations. Religion, cul…	Liver Transplantation	10.1002/lt.21930
1437	Pubmed_446.0	the impact of phd degrees in academic plastic surgery: an in-depth analysis of faculty and residents	BACKGROUND: Doctor of Philosophy (PhD) is theÂ highest academic degreeÂ awarded by universities in most fields of study. In surgery, it is thought to provide surgeons with skills to conduct high-quality research and advance academically. However, this presumed effect has not been assessed among academic plastic surgeons (APSs) and plastic surgery residents (PSRs). The purpose of this study is to …	Aesthetic plastic surgery	10.1007/s00266-024-04059-1
151	Scopus_792.0	office-based preventive dental program and statewide trends in dental caries	OBJECTIVES: To evaluate the impact of a North Carolina Medicaid preventive dentistry program in primary care medical offices (Into the Mouths of Babes Program [IMBP]) on decayed, missing, and filled teeth (dmft) of kindergarten students statewide and in schools with a large proportion of students from low-income families. METHODS: An ecologic study using panel data of 920 505 kindergarten student…	Pediatrics	10.1542/peds.2013-2561
1783	Pubmed_1062.0	organizational climate and family life: how these factors affect the status of women faculty at one medical school	PURPOSE: To compare men and women faculty's family situations and perceptions of organizational climate. METHOD: In 2005, the authors sent an electronic survey to full-time faculty at the University of Minnesota Medical School to assess their perceptions of professional relationships, mentoring, obstacles to satisfaction, policies, circumstances that contribute to departure, gender equality, fami…	Academic medicine : journal of the Association of American Medical Colleges	10.1097/acm.0b013e3181900edf
913	Pubmed_99.0	the association between intolerance of ambiguity and decline in medical students' attitudes toward the underserved	PURPOSE: Little published research details the risk factors for the decline in students' attitudes toward underserved populations during medical school. The authors assessed the association between this attitude change and intolerance of ambiguity (the tendency to perceive novel or complex situations as sources of threat), since treating underserved populations often involves a high level of comp…	Academic medicine : journal of the Association of American Medical Colleges	10.1097/acm.0b013e31821dac01
2203	Embase_343.0	pipeline programs for undergraduate students who are underrepresented in medicine: a systematic review	BACKGROUND: Despite growing applications to US medical schools, students who are racial and ethnic minorities remain underrepresented in medicine (URiM). One effort to address these disparities has been the development of pipeline programs aimed at improving the number of URiM students matriculating into medical school. The objective of this review was to describe the best practices for these pro…	Journal of General Internal Medicine	10.1007/s11606-022-07653-8
1974	Embase_603.0	maternal mortality at a teaching hospital of rural india: a retrospective study	Introduction Pregnancy, although being considered a physiological state, carries risk of serious maternal morbidity and at times death. This is due to various complications that may occur during pregnancy, labour or thereafter. Maternal death has serious implications on the family, the society and the nation. The maternal mortality ratio (MMR) is a very sensitive index that reflects the quality o…	BJOG: An International Journal of Obstetrics and Gynaecology	10.1111/1471-0528.12790
460	Scopus_502.0	the new usmle step 1 paradigm: an opportunity to cultivate diversity of excellence	The February 2020 announcement that United States Medical Licensing Examination (USMLE) Step 1 results will be reported as pass/fail instead of numerical scores has been controversial. Step 1 scores have played a key role in residency selection, including screening for interviews. Although Step 1 scores are viewed as an objective criterion, they have been shown to disadvantage female and underrep…	Academic Medicine	10.1097/acm.0000000000003512
1273	Pubmed_613.0	impact of a six-year integrated thoracic surgery training program at the medical college of wisconsin	BACKGROUND: Thoracic residency program enrollment continues to decline. While job market and decreasing reimbursements are often cited as the main reasons, length of and format of training may also be significant. METHODS: The Medical College of Wisconsin established an Accreditation Council for Graduate Medical Education-approved 6-year integrated thoracic training program. The number and charac…	The Annals of thoracic surgery	10.1016/j.athoracsur.2011.11.005
2116	Embase_442.0	socioeconomic status, literacy, and sex differences in the progression of retinopathy in patients with type 2 diabetes in tokyo, japan	Socioeconomic status has profound effects on glycemic control and diabetic complications in patients with type 2 diabetes. Sex differences are one of the most important factors in socioeconomic status and may vary among countries or areas. The study aim was to determine if sex differences are associated with glycemic control and diabetic complications in Tokyo, Japan, one of the most educated cou…	Journal of the Endocrine Society	10.1210/jendso/bvaa046.2036
965	Pubmed_936.0	digital disparities among healthcare workers in typing speed between generations, genders, and medical specialties: cross sectional study	OBJECTIVE: To investigate the typing skills of healthcare professionals. DESIGN: Cross sectional study. SETTING: Two large tertiary medical centres in Amsterdam, the Netherlands. PARTICIPANTS: 2690 hospital employees working in patient care, research, or medical education. MAIN OUTCOME MEASURES: Participants completed a custom built, web based, Santa themed, typing test in 60 seconds and filled o…	BMJ (Clinical research ed.)	10.1136/bmj-2022-072784
720	Scopus_266.0	words matter: tracing the implicit meaning of diversity language (and its absence) in medical school mission statements	Despite recent attention to social justice, diversity, equity, and inclusion within medical education, little is currently known about whether and to what extent that attention has translated into the language of formal documents articulating organization purpose: medical school mission statements. Mission statements are the marquee declaration of a medical school's identity and purpose, and a re…	Journal of the National Medical Association	10.1016/j.jnma.2022.12.006
1538	Pubmed_343.0	selecting tomorrow's doctors. three ways to widen participation	No abstract-letter	BMJ (Clinical research ed.)	10.1136/bmj.c6828
940	Pubmed_960.0	college preparation for a medical career in the united states	PURPOSE: A college degree is required to enter medical school in the United States. A remarkably high percentage of students entering college have pre-medical aspirations but relatively few end up as medical students. As an "applied science", education about medicine is usually thought to be beyond the purview of a liberal arts curriculum. Students therefore receive little education about a medic…	PloS one	10.1371/journal.pone.0298203
500	Scopus_467.0	affirmative action programmes in postgraduate medical and surgical trainingâ€”a narrative review	Objective: This review aims to identify and summarise the literature pertaining to the implementation of affirmative action programmes (AAP) for selection of ethnic minorities and Indigenous peoples into selective specialist medical and surgical training programmes. Methods: A systematic literature search was conducted to identify relevant studies reporting on the background, implementation and r…	Medical Education	10.1111/medu.14350
1702	Pubmed_151.0	early identification of first-year students at risk of dropping out of high-school entry medical school: the usefulness of teachers' ratings of class participation	Dropping out from undergraduate medical education is costly for students, medical schools, and society in general. Therefore, the early identification of potential dropout students is important. The contribution of personal features to dropout rates has merited exploration. However, there is a paucity of research on aspects of student experience that may lead to dropping out. In this study, under…	Advances in health sciences education : theory and practice	10.1007/s10459-018-9863-9
2603	Pubmed_171.0	personality types and performance on aptitude and achievement tests: implications for osteopathic medical education	CONTEXT: Several studies have shown that the personality types of medical and dental students affect performance on aptitude and achievement examinations. However, such studies are lacking in osteopathic medical literature. OBJECTIVE: To determine if personality type is associated with performance on aptitude and achievement tests taken by osteopathic medical students. METHODS: The Myers-Briggs T…	The Journal of the American Osteopathic Association
4	Scopus_959.0	performance of academically at-risk medical students in a problem-based learning programme: a preliminary report	Racially segregated schooling, a legacy of Apartheid policies, continues to hamper education in South Africa. Students entering university from suboptimal circumstances are at significant risk of demonstrating poor academic performance and dropping out of their programmes. Attempts to address the educational needs of these students have included the introduction of extended medical programmes at …	Advances in Health Sciences Education	10.1007/s10459-006-9006-6
2795	Ebsco_49.0	private equity nursing homes: not so sick	The article reports that a study conducted by the Harvard Medical School found that nursing homes owned and operated by private equity firms did not offer poorer quality of care than nonprofit homes or nursing homes owned by public corporations. The study found that quality of care was primarily affected by other issues, such as an availability of qualified nurses.	BusinessWeek
816	Scopus_179.0	the relationship between graduation school background and geographical distribution of dentists in taiwan	Background/purpose: Taiwan's eight dental schools are all located in the western region. This study attempted to analyze the relationship between the geographical distribution of dentists in Taiwan and their graduation school background and to develop several statistical indicators to analyze the geographical distribution of dentists. Materials and methods: The method of the secondary data analys…	Journal of Dental Sciences	10.1016/j.jds.2023.12.002
2031	Embase_538.0	longitudinal assessment of depression, stress, and burnout in medical students	Background: Medical students can and do suffer from mental disorders is a concept yet to get wide acceptance. There are few studies comprehensively evaluating depression, stress, and burnout in medical students, especially in a longitudinal way in India. The current study aims to assess the impact of medical education on the development of psychological morbidities and the role of personality. Ma…	Journal of Neurosciences in Rural Practice	10.4103/0976-3147.188625
1742	Pubmed_1112.0	chemohormonal therapy in metastatic hormone-sensitive prostate cancer. sweeney cj, chen yh, carducci m, liu g, jarrard df, eisenberger m, wong yn, hahn n, kohli m, cooney mm, dreicer r, vogelzang nj, picus j, shevrin d, hussain m, garcia ja, dipaola rs. department of medicine; department of biostatistics and computational biology; dana-farber cancer institute, boston; harvard medical school, bost…	BACKGROUND: Androgen deprivation therapy (ADT) has been the backbone of treatment for metastatic prostate cancer since the 1940s. We assessed whether concomitant treatment with ADT plus docetaxel would result in longer overall survival than that with ADT alone. METHODS: We assigned men with metastatic, hormone-sensitive prostate cancer to receive either ADT plus docetaxel (at a dose of 75mg per s…	Urologic oncology	10.1016/j.urolonc.2016.12.021
113	Scopus_829.0	gender-related differences in the pathway to and characteristics of u.s. medical school deanships	Purpose: To explore factors that may be involved in the persistent paucity of women leaders in U.S. academic medicine and to provide baseline gender-related data for developing strategies to promote gender equity in academic medicine leadership. Method: Using data sets from the Association of American Medical Colleges, the authors examined the relationship of gender to career progression and to d…	Academic Medicine	10.1097/acm.0b013e31825d3495
815	Scopus_18.0	use of free preventive dental programme for children: 10 years of lov'u'r teeth, france	Aim: Lov'U'r Teeth is a French oral health prevention programme targeting children. The programme offers an appointment with a dentist for oral examination and individual oral health advice. It covers any necessary primary dental care resulting from that examination. Despite being free, it was under-utilised at its previous evaluation 10 years ago. The study aims to identify the determinants of p…	Journal of Paediatrics and Child Health	10.1111/jpc.16693
834	Scopus_162.0	obstetrics and gynecology residency geographic match location patterns: comparison of pre and post virtual interviews	OBJECTIVE: To evaluate the impact of virtual interviews on geographic trends for applicants and programs in the obstetrics and gynecology (OBGYN) resident match. DESIGN: Cross-sectional study of a random 50% sample of all OBGYN residency programs listed by the Accreditation Council for Graduate Medical Education (ACGME) for the 2023 to 2024 academic year. Data collected from each program included…	Journal of Surgical Education	10.1016/j.jsurg.2024.08.012
2675	Embase_7.0	mindfulness-based pain management (mbpm) for patients with chronic musculoskeletal pain: a randomized controlled trial	Brief Summary, Mindfulness-Based Pain Management (MBPM) is an eight-week behavioral medicine program. Based on the well-known Mindfulness-Based Stress Reduction (MBSR) program, it was specifically developed as an intervention for chronic pain. During the program, mindfulness exercises, gentle body exercises and body awareness and breathing exercises, as well as pain regulation methods are taught.…	clinicaltrials.gov
1419	Pubmed_469.0	seniority of the first-treating doctor does not influence the outcome of acute whiplash injury: a prospective cohort study	The aim of the prospective cohort study was to investigate the outcome of acute whiplash injury first treated either by junior doctors (JD) [â‰¤3 postgraduate years (PGY)] or more experienced doctors (MED) (>3 PGY). At baseline, crash-related data and health parameters including the SF36 were evaluated in whiplash patients (WP), who fulfilled criteria for whiplash-associated disorders grade I-II …	European spine journal : official publication of the European Spine Society, the European Spinal Deformity Society, and the European Section of the Cervical Spine Research Society	10.1007/s00586-010-1379-9
2081	Embase_481.0	family-centered care improves clinical outcomes of very-low-birth-weight infants: a quasi-experimental study	Background: Survival of very-low-birth-weight infants is improving in neonatology and family-centered-care might contribute to premature infants' clinical outcomes. Aim(s): To evaluate a family-centered care intervention on clinical outcomes of very-low-birth-weight infants. Method(s): A quasi-experimental study was conducted in a Chinese NICU between June 2016 and June 2017. The intervention inc…	Frontiers in Pediatrics	10.3389/fped.2019.00138
866	Scopus_133.0	the state of diversity among consultant neurologists in the united kingdom	Equitable representation is key for successful clinical and research work. Inequalities in gender, skin colour, and education have been found among professionals in many medical, surgical and academic fields, but have not been examined yet in the current UK neurologistsâ€™ workforce. This cross-sectional study examined whether there are disparities in gender, perceived skin colour, education, aca…	Journal of Clinical Neuroscience	10.1016/j.jocn.2024.02.019
1745	Pubmed_111.0	can performance in medical school predict performance in residency? a compilation and review of correlative studies	BACKGROUND: The current resident selection process relies heavily on medical student performance, with the assumption that analysis of this performance will aid in the selection of successful residents. Although there is abundant literature analyzing indicators of medical student performance measures as predictors of success in residency, wide-ranging differences in beliefs persist concerning the…	Journal of the American Academy of Dermatology	10.1016/j.jaad.2010.07.034
915	Pubmed_988.0	student's perspective of success in a postbaccalaureate program	OBJECTIVE: To identify contributors to the success of students in medical school that graduate from a 1-year postbaccalaureate bridge program. METHOD: In 2010, using rigorous qualitative methodology, the principal investigator interviewed a random sample of 15 (23%) of current and past graduates of The Florida State University College of Medicine Bridge program. The investigators recorded and tra…	Journal of the National Medical Association	10.1016/s0027-9684(15)30436-3
146	Scopus_797.0	existence of unnecessary hospitalization in in-patient service provision	Objective: To investigate the existence of unnecessary hospitalization in in-patient service provision, including the proportion of unnecessary admission and unnecessary in-patient days, as well as the distribution of unnecessary in-patient days in the hospitalized stays and in the sample patients. Methods: Department of Gynecology and Department of Neurology of Renji Hospital affiliated to Shang…	Journal of Shanghai Jiaotong University (Medical Science)	10.3969/j.issn.1674-8115.2013.08.022
741	Scopus_247.0	medicine as a career choice: a comprehensive study on factors influencing sudanese students to opt in/out medical career	Background: The medical profession is one of the most highly respected and desired professions among students worldwide, most likely because it provides opportunities for both a financially and socially rewarding career. However, while it has been quite established that factors such as self-interest, family pressure, friend pressure, and socioeconomic status do influence the choice of medicine am…	BMC Medical Education	10.1186/s12909-023-04415-w
869	Scopus_130.0	psychological and emotional experiences of participants in a medical school, early assurance admissions program targeting students from groups underrepresented in medicine	Background: There are growing number of pathway programs, with an early assurance of admission, that target undergraduate students from groups underrepresented in medicine (URiM) to enable their competitiveness for and matriculation to medical school, including the Penn Access Summer Scholars (PASS) program. The psychological and emotional experiences of students in these programs, however, have …	Journal of the National Medical Association	10.1016/j.jnma.2023.11.012
99	Scopus_845.0	why are a quarter of faculty considering leaving academic medicine? a study of their perceptions of institutional culture and intentions to leave at 26 representative u.s. medical schools	PURPOSE: Vital, productive faculty are critical to academic medicine, yet studies indicate high dissatisfaction and attrition. The authors sought to identify key personal and cultural factors associated with intentions to leave one's institution and/or academic medicine. METHOD: From 2007 through early 2009, the authors surveyed a stratified random sample of 4,578 full-time faculty from 26 repres…	Academic Medicine	10.1097/acm.0b013e3182582b18
2656	Eric_16.0	monetizing college reputation: the case of taiwan's engineering and medical schools	This study uses the admission scores of Taiwan's Joint College Entrance Examination (JCEE) and occupational wage data to estimate the reputation values of engineering and medical schools in Taiwan. It is found that the reputation values of medical schools are more than twice those of engineering schools. It takes about 7 and 19 years of work for an average person to earn the equivalent reputation…	Economics of Education Review
1442	Pubmed_441.0	voice in digital education: the impact of instructor's perceived age and gender on student learning and evaluation	Instructor evaluations are influenced by implicit age and gender bias, with lower ratings and negative feedback given to instructors believed to stray from stereotypical age and gender norms. Female instructors exhibiting typically male-associated qualities such as leadership and authority, are often negatively impacted. Implicit bias also influences evaluation of digital resources and instructor…	Anatomical sciences education	10.1002/ase.1865
2071	Embase_493.0	what are the common pesticides presenting as acute poisoning in bangladesh?	Objective: To observe the groups of pesticide responsible for acute poisoning as deliberate self-harm in Bangladesh. In Bangladesh, acute pesticide poisoning from deliberate self-harm, and less commonly from accidental and occupational exposure, is accountable for deaths and poses immense strain on hospital services. A large number of poisoning cases are being treated inappropriately due to inade…	Clinical Toxicology	10.1080/15563650.2019.1676025
1678	Pubmed_178.0	caregiver opinion of in-hospital screening for unmet social needs by pediatric residents	OBJECTIVE: Child health is strongly influenced by social determinants. Little is known about the opinions of primary caregivers regarding the physicians' role in addressing social needs. Our objective was to examine caregivers' opinions about that role and any associations between those opinions, previous exposure to screening for needs by pediatric residents, and socioeconomic status (SES). METH…	Academic pediatrics	10.1016/j.acap.2015.06.002
949	Pubmed_952.0	an e-learning reproductive health module to support improved student learning and interaction: a prospective interventional study at a medical school in egypt	BACKGROUND: The Public Health (PH) course at the medical college of Cairo University is based on traditional lectures. Large enrollment limits students' discussions and interactions with instructors. AIM: Evaluate students' learning outcomes as measured by improved knowledge acquisition and opinions of redesigning the Reproductive Health (RH) section of the PH course into e-learning and assessing…	BMC medical education	10.1186/1472-6920-12-11
270	Scopus_677.0	plastic surgery or primary care? altruistic preferences and expected specialty choice of u.s. medical students	Understanding physiciansâ€™ decisions when faced with conflicts between their own financial self-interest and patientsâ€™ economic or health interests is of key importance in health economics and policy. This issue is especially salient in certain medical specialties where less altruistic behavior of physicians can yield significant financial gains. This study examines experimentally measured alt…	Journal of Health Economics	10.1016/j.jhealeco.2018.09.005
2305	Embase_224.0	diversity in burn surgery programs	Introduction: Racial and gender disparities have been longstanding in the fields of medicine and surgery. In the literature underrepresentation has been highlighted in plastic surgery and general surgery programs, however few studies examine this within burn surgery. Two studies describe the gender and racial disparities that exist in burn surgery leadership This study seeks to compare and highli…	Journal of Burn Care and Research	10.1093/jbcr/irad045.140
2791	Ebsco_56.0	selection of students to medical school	Selection criteria must be based on valid predictors of performance in medical school. doi: 10.4038/cmj.v51i2.1352 Ceylon Medical Journal Vol.51(2) 2006 51-52	Ceylon Medical Journal
835	Scopus_161.0	an exploration of values in medical school admissions processes: the interplay between contextual factors, admissions practices, and validity	Medical school admissions is a contentious and high stakes selection activity. Many assessment approaches are available to support selection; but how are decisions about building, monitoring, and adapting admissions systems made? What shapes the processes and practices that underpin selection decisions? We explore how these decisions are made across several Canadian medical schools, and how value…	Advances in Health Sciences Education	10.1007/s10459-023-10307-x
2526	Pubmed_680.0	relationship between personal characteristics of specialist physicians and choice of practice location in iran	INTRODUCTION: Uneven geographic distribution of physicians is a major healthcare issue in Iran. This study aimed to explore the relationship between personal characteristics of the recently graduated specialist physicians in Iran and their choice of practice location. METHODS: A cross-sectional study was conducted to extract information with regard to 3825 recently graduated specialist physicians…	Rural and remote health
100	Scopus_844.0	assessing gender equity in a large academic department of pediatrics	Purpose: To determine the extent of gender inequity in a large academic pediatrics department and to demonstrate an assessment methodology other departments can use. Method: Using deidentified data, the authors evaluated all promotion track faculty in the University of Colorado School of Medicine's Department of Pediatrics in 2009 by five parameters: promotion, tenure, leadership roles, faculty r…	Academic Medicine	10.1097/acm.0b013e31823be028
2317	Embase_209.0	epidemiology, aetiology, clinical pattern and outcome of cholelithiasis and its relation to carcinoma of gall bladder in scb medical college and hospital, cuttack, odisha	BACKGROUND: Incidence of cholelithiasis either as a silent stone or with symptoms and complications are quite frequent. The symptoms are so varied in nature that it becomes difficult to clinically come to the specific diagnosis. Moreover, most of the population have gastric or duodenal problem with similar symptoms thus misleading the diagnosis. The patients of cholecystitis or cholelithiasis are…	Journal of Cardiovascular Disease Research	10.31838/jcdr.2023.14.01.396
620	Scopus_357.0	for us by us: instituting mentorship models that credit minoritized medical faculty expertise and lived experience	The woefully low proportion of scientists and clinicians underrepresented in medicine (UIM), including members of African-American/Black, Hispanic/Latinx, American Indian/Alaska Native or Native Hawaiian/Pacific Islander communities, is well characterized and documented. Diversity in medicine is not only just, but it improves quality and outcomes. Yet, diversity in academic medicine remains stagn…	Frontiers in Medicine	10.3389/fmed.2022.966193
125	Scopus_816.0	program offers disadvantaged teens a gateway to health and science careers	AT A TIME WHEN EMPLOYMENT IS hard to find even for adult fulltime workers, many high school students would consider themselves fortunate to secure a minimum-wage job for the summer. Only those with luck or connections might be able to obtain a position that helps them build experience toward a future career. But thanks to an innovative program that focuses specifically on those least likely to fi…	JAMA	10.1001/jama.2009.1184
1544	Pubmed_335.0	widening access to medical school. access schemes are not enough	No abstract-letter	BMJ (Clinical research ed.)	10.1136/bmj.d1941
1020	Pubmed_880.0	geographic location and corporate ownership of hospitals in relation to unfilled positions in the 2023 emergency medicine match	INTRODUCTION: In the 2023 National Resident Matching Program (NRMP) match, there were 554 unfilled emergency medicine (EM) positions before the Supplemental Offer and Acceptance Program (SOAP). We sought to describe features of EM programs that participated in the match and the association between select program characteristics and unfilled positions. METHODS: The primary outcome measures include…	The western journal of emergency medicine	10.5811/westjem.18436
2035	Embase_531.0	behavioral health integration into primary care: a microsimulation of financial implications for practices	Background: New payments from Medicare encourage behavioral health services to be integrated into primary care practice activities. Objective(s): To evaluate the financial impact for primary care practices of integrating behavioral health services. Design(s): Microsimulation model. Participant(s): We simulated patients and providers at federally qualified health centers (FQHCs), non-FQHCs in urba…	Journal of General Internal Medicine	10.1007/s11606-017-4177-9
1965	Embase_619.0	provision of critical care services for the obstetric population	Management of the peripartum patient is a challenging aspect of critical care that requires consideration of both the physiological changes associated with pregnancy as well as the well-being of the foetus. In the UK, for every maternal death, approximately 118 near-miss events or severe acute maternal morbidities (SAMMs) occur. While a dedicated anaesthetic cover is usually provided on larger la…	Best Practice and Research: Clinical Obstetrics and Gynaecology	10.1016/j.bpobgyn.2013.07.0052
1945	Embase_641.0	considerations in setting up and conducting epidemiologic studies of cancer in middle- and low-income countries: the experience of a case-control study of inflammatory breast cancer in north africa in the past 10 years	This article illustrates some issues we faced during our experience in conducting an epidemiologic case-control study of inflammatory breast cancer in North Africa. We expect that some of the questions we had to ask in order to address these issues might be helpful to others in setting up epidemiologic studies in developing regions. We describe our experience from different angles including the u…	Cancer Medicine	10.1002/cam4.36
1000	Pubmed_9.0	applicant perceptions of selection methods for health professions education: rationales and subgroup differences	CONTEXT: Applicant perceptions of selection methods can affect motivation, performance and withdrawal and may therefore be of relevance in the context of widening access. However, it is unknown how applicant subgroups perceive different selection methods. OBJECTIVES: Using organisational justice theory, the present multi-site study examined applicant perceptions of various selection methods, rati…	Medical education	10.1111/medu.14949
782	Scopus_21.0	ethics of residency candidates using application consulting services	Although the prevalence is still being determined, more medical students are using application consulting companies when applying to competitive residencies such as dermatology. We outline the structure of these companies, the scope of services provided, and the associated costs. We also discuss the ethical implications of using such firms in the residency application process and the impact of th…	Clinics in Dermatology	10.1016/j.clindermatol.2024.08.011
1774	Pubmed_1071.0	patient experience and the role of postgraduate gp training: a cross-sectional analysis of national patient survey data in england	BACKGROUND: Quality indicators for primary care focus predominantly on the public health model and organisational measures. Patient experience is an important dimension of quality. Accreditation for GP training practices requires demonstration of a series of attributes including patient-centred care. AIM: The national GP Patient Survey (GPPS) was used to determine the characteristics of general p…	The British journal of general practice : the journal of the Royal College of General Practitioners	10.3399/bjgp14x677545
1777	Pubmed_1069.0	where are the rest of us? improving representation of minority faculty in academic medicine	OBJECTIVES: Low numbers of underrepresented minority faculty members in academic medicine (black, Hispanic, Asian/Pacific Islander, Native American/Alaskan) continue to be a concern for medical schools because there is higher attrition and talent loss among this group. Although much has been written on this topic, there has not been a systematic review of the indexed literature published. METHODS…	Southern medical journal	10.14423/smj.0000000000000204
818	Scopus_177.0	implementing a holistic review toolkit for faculty recruitment and retention	Introduction: A diverse workforce improves health care, educational outcomes, and research agendas. Currently, faculty from historically excluded groups remain underrepresented in academic medicine. Resources are needed in academic medical centers for those charged with recruiting and retaining a diverse and talented workforce. Methods: Informed by the successful use of holistic review in medical…	MedEdPORTAL : the journal of teaching and learning resources	10.15766/mep_2374-8265.11472
2286	Embase_248.0	factors considered in offering interviews to and ranking pulmonary critical care medicine fellowship applicants: a nationwide program director survey	SESSION TITLE: Education, Research, and Quality Improvement Posters 10 SESSION TYPE: Original Investigation Posters PRESENTED ON: 10/11/2023 12:00 pm - 12:45 pm PURPOSE: Criteria used by Pulmonary/Critical Care Medicine (PCCM) fellowship programs for offering interviews to and ranking fellowship applicants have not been well characterized. Additionally, program size, location, type (academic vs. …	Chest	10.1016/j.chest.2023.07.2522
2755	Embase_277.0	acceptability and compliance of dmpa in patna medical college and hospital, bihar	Introduction: In India, a large proportion of women with an unmet need for contraception are within their first year after childbirth. It is major obstacles for nation social and economic development. The present study concentrates to educate postpartum women for contraception and to study the acceptance and compliance of medroxyprogesterone acetate (DMPA) in Bihar women . Method(s): This is retr…	European Journal of Molecular and Clinical Medicine
1167	Pubmed_721.0	factors associated with residency and career dissatisfaction in childbearing surgical residents	IMPORTANCE: Previous work shows women who have children during surgical residency face difficulty balancing childbearing with training, which negatively affects residency and career satisfaction. Little is known about the factors that drive professional discontent. OBJECTIVE: To determine factors associated with professional dissatisfaction for childbearing residents. DESIGN, SETTING, AND PARTICI…	JAMA surgery	10.1001/jamasurg.2018.2571
149	Scopus_794.0	situational judgement tests in medical education and training: research, theory and practice: amee guide no. 100	Why use SJTs? Traditionally, selection into medical education professions has focused primarily upon academic ability alone. This approach has been questioned more recently, as although academic attainment predicts performance early in training, research shows it has less predictive power for demonstrating competence in postgraduate clinical practice. Such evidence, coupled with an increasing foc…	Medical Teacher	10.3109/0142159x.2015.1072619
2295	Embase_235.0	creating fairness in residency selection in a ccfp-em program by redesigning selection tools	Innovation Concept: The Canadian Resident Matching Service (CARMS) states, "'fairness and equity are foundational principles of the match process."' To establish equity in our selection process for CCFP-EM candidates, a 'CaRMS Fairness Committee' (CFC) was created to redesign resident selection. A study was conducted to determine if the new process improved diversity in gender and location of pri…	Canadian Journal of Emergency Medicine	10.1007/s43678-023-00508-z
990	Pubmed_908.0	factors influencing fixed retention practices in german-speaking switzerland: a survey	AIM: Several surveys evaluate different retention approaches among orthodontists, but none exist for general dentists. The primary aim of this survey was to record the preferred fixed retainer designs and retention protocols amongst general dentists and orthodontists in Switzerland. A secondary aim was to investigate whether retention patterns were associated with parameters such as gender, unive…	Journal of orofacial orthopedics = Fortschritte der Kieferorthopadie : Organ/official journal Deutsche Gesellschaft fur Kieferorthopadie	10.1007/s00056-014-0239-3
124	Scopus_817.0	no struggle, no fight, no court battle: the 1948 desegregation of the university of arkansas school of medicine	In 1948, over 30 percent of the approved medical schools in the United States excluded black students. However, on September 10, 1948, the University of Arkansas School of Medicine became the first Southern medical school to desegregate when Edith Mae Irby matriculated. Her admission occurred without incident. There were no jeering white mob, no court action, and no federal troops. Irby's admissi…	Journal of the History of Medicine and Allied Sciences	10.1093/jhmas/jrs025
2079	Embase_484.0	similar survival with deferred versus salvage autologous stem cell transplant in light chain amyloidosis	Background: Light chain (AL) amyloidosis is characterized by deposition of misfolded monoclonal immunoglobulin light chains leading to organ dysfunction. AL amyloidosis has traditionally been treated with agents used in multiple myeloma, primarily alkylators, proteasome inhibitors (PIs), immunomodulatory agents (IMiDs), and high-dose melphalan/autologous stem cell transplantation (ASCT). A retros…	Blood	10.1182/blood-2019-127723
71	Scopus_88.0	multiple mini interviews vs traditional interviews: assessing reliability and equity in medical school admissions [response to letter]	No abstract-letter	Advances in Medical Education and Practice	10.2147/amep.s533347
1703	Pubmed_150.0	the multiple mini-interviews as a predictor of peer evaluations during clinical training in medical school()	BACKGROUND: Multiple Mini-Interviews (MMI) is an admissions tool being used for more than a decade by medical schools worldwide to assess non-cognitive skills. In Israel, in addition to the MMI tool, two questionnaires are given to the candidates. It has been necessary to find a relevant criterion to examine the predictive validity of the MMI test. The measure developed in this study was a peer a…	Medical teacher	10.1080/0142159x.2016.1181730
1070	Pubmed_829.0	diversifying graduate medical education & the urology workforce: re-imagining our structures, policies, practices, norms, & values	This article offers a framework for critically examining the structures, policies, norms, practices, and values that shape the Urology Match as a foundation for interventions to improve diversity, equity, inclusion, and justice in the workforce. Points of leverage for transformational change in the urology workforce diversification include modifying the structure of the urology application proces…	Urology	10.1016/j.urology.2021.06.011
2165	Embase_384.0	integrating human services and criminal justice data with claims data to predict risk of opioid overdose among medicaid beneficiaries: a machine-learning approach	Health system data incompletely capture the social risk factors for drug overdose. This study aimed to improve the accuracy of a machine-learning algorithm to predict opioid overdose risk by integrating human services and criminal justice data with health claims data to capture the social determinants of overdose risk. This prognostic study included Medicaid beneficiaries (n = 237,259) in Alleghe…	PLoS ONE	10.1371/journal.pone.0248360
1751	Pubmed_1096.0	seven ways to get a grip on preparing for and executing an inclusive virtual multiple mini interview	COVID-19 restrictions have prompted many medical schools to shift to virtual interview methods for medical school applicant selection. While extensive reflection has been documented around both the process and benefits of transitioning to a virtual Multiple Mini Interview (V-MMI) format, less attention has been given to examining the unintended consequences of this adaptation on increasing repres…	Canadian medical education journal	10.36834/cmej.73671
1881	Embase_716.0	are health interventions implemented where they are most needed? district uptake of the integrated management of childhood illness strategy in brazil, peru and the united republic of tanzania	Objective: To describe geographical patterns of implementation of the Integrated Management of Childhood Illness (IMCI) strategy in three countries and to assess whether the strategy was implemented in areas with the most pressing child health needs. Method(s): We conducted interviews with key informants at the national and district levels in Brazil, Peru and the United Republic of Tanzania, and …	Bulletin of the World Health Organization	10.2471/blt.06.030502
559	Scopus_412.0	disparity in opportunities: is it harder to match into plastic surgery residency without a home plastic surgery division?	Medical students pursuing plastic surgery training must overcome multiple challenges to successfully match in such a highly coveted subspecialty. This adversity is amplified in applicants from medical schools without a home plastic surgery residency program and academic division. There is a paucity of data on the advantage of medical students applying from an institution with a home residency pro…	Annals of Plastic Surgery	10.1097/sap.0000000000002943
2777	Embase_13.0	a study on etiological factors of schizophrenia	Brief Summary, This PPG entitled "A Study on Etiological Factors of Schizophrenia" (SEFOS) focuses on searching for the separate etiological factors under the understanding that schizophrenia is a complex disorder. Multifactorial model has been most often proposed as the etiological model. Up to now, fragmented knowledge of etiological factors, including genetic factor and environmental insults w…	clinicaltrials.gov
628	Scopus_35.0	approaches to ensure an equitable and fair admissions process for medical training	There has been considerable discussion of how best to address racial and ethnic disparities in health outcomes, both globally and specifically in the United States. Increasing diversity among future clinicians and physician-scientists has been identified as a key strategy for addressing and correcting health disparities among underrepresented populations. Increasingly, medical schools, the instit…	Communications Medicine	10.1038/s43856-024-00697-3
1025	Pubmed_875.0	stakeholder perspectives on limiting residency applications and interviews in obstetrics and gynecology	PURPOSE: Application inflation in the current residency application process leads to congestion, inefficiency, and perceptions of inequity. The authors aimed to assess the interest of key stakeholders on the topic of capping applications and interviews, and their perceptions regarding equity of the process. METHODS: An anonymous survey was electronically distributed in March 2021 to Obstetrics an…	Journal of surgical education	10.1016/j.jsurg.2021.10.012
996	Pubmed_902.0	the sex or race of program directors may not play a significant role in impacting diversity among orthopaedic surgery residents	PURPOSE: To identify the influence of residency program characteristics, including the presence of under-represented minorities in medicine (URiM) and/or female program directors (PDs), on the race and sex distribution of orthopaedic surgery residency trainees. METHODS: All active and Accreditation Council for Graduate Medical Education-accredited orthopaedic surgery residency programs from 2017-…	Arthroscopy : the journal of arthroscopic & related surgery : official publication of the Arthroscopy Association of North America and the International Arthroscopy Association	10.1016/j.arthro.2024.03.036
1433	Pubmed_451.0	measuring the impact of the flipped anatomy classroom: the importance of categorizing an assessment by bloom's taxonomy	The flipped classroom (FC) model has emerged as an innovative solution to improve student-centered learning. However, studies measuring student performance of material in the FC relative to the lecture classroom (LC) have shown mixed results. An aim of this study was to determine if the disparity in results of prior research is due to level of cognition (low or high) needed to perform well on the…	Anatomical sciences education	10.1002/ase.1635
1593	Pubmed_272.0	prolonged delays for research training in medical school are associated with poorer subsequent clinical knowledge	BACKGROUND: Complementary degree programs and research training are important alternative tracks in medical school that typically interrupt the traditional MD curriculum. OBJECTIVE: Examine effects of such a break on clinical knowledge after reentry into the MD curriculum. DESIGN: Retrospective cohort study. PARTICIPANTS: Three hundred and two graduates of Mayo Medical School. MAIN MEASUREMENTS: …	Journal of general internal medicine	10.1007/s11606-007-0200-x
2425	Ebsco_52.0	racial/ethnic disparities in dermatology research fellowship funding	Dermatology is a competitive field for applicants pursuing a residency, and many applicants turn to dedicated research years to try and increase their competitiveness. Our study aimed to determine the financial costs of a research year and uncover how the costs of a research year vary for different demographic groups. We administered an anonymous survey through various dermatology listservs and s…	Journal of Racial & Ethnic Health Disparities	10.1007/s40615-023-01757-5
2087	Embase_473.0	inferior survival with use of autologous stem cell transplant as second-line therapy in multiple myeloma	Background: Multiple myeloma (MM) remains incurable with eventual relapse and death occurring despite multiple lines of chemotherapy. Standard frontline therapy for MM has traditionally consisted of combinations of immunomodulatory drugs (IMiDs), proteasome inhibitors (PIs), and dexamethasone followed by consolidation with high-dose melphalan and autologous stem cell transplantation (ASCT). A ran…	Blood	10.1182/blood-2019-127710
2732	Embase_404.0	an assessment of gender and racial/ethnic diversity amongst neurology residents and physicians	Objective: To assess trends in gender and racial/ethnic diversity amongst neurology residents and physicians. Background(s): The Accreditation Council for Graduate Medical Education (ACGME) now requires residency and fellowship training programs to address diversity, equity, and inclusion (DEI) as part of the common program requirements. Research on DEI in neurology is scant, particularly regardi…	Neurology
2429	Ebsco_45.0	medical school: the wrong applicant pool?	Evidenceâ€based medicine has become both the mantra of clinical practice and the dominant contemporary approach to patient care. Gordon Guyatt et al. first proposed applying the concept to medical education in the early 1990s, arguing for training that "deâ€emphasizes intuition, unsystematic clinical experience, and pathophysiologic rationale" in favor of "examination of evidence from clinical …	Hastings Center Report	10.1002/hast.987
616	Scopus_360.0	building sustainable approaches to recruit, retain, and professionalize black, latinx, and american indian students interested in dental careers	Background: Only twelve percent of dentists in 2020 self-identified as being Black, Latinx, or â€œOther,â€ which includes American Indian. Moreover, the proportion of dentists from these groups profoundly fails to reflect the demographic composition of the U.S. overall. Evidence-based, ethically-grounded approaches are needed to successfully and continuously recruit and retain Black, Latinx, and…	Journal of Dental Education	10.1002/jdd.13019
1571	Pubmed_303.0	polemic: five proposals for a medical school admission policy	Five proposals for admitting better applicants into medical school are discussed in this article: (1) An A level in a humanity or social science would be required, to supplement--not replace--the stringent science requirement. This would ensure that successful candidates would be better "primed" for the medical curriculum. (2) Extra points in the applicant's initial screening would be awarded for…	Journal of medical ethics	10.1136/jme.2005.013524
2001	Embase_571.0	patterns of poisoning cases in district and medical college hospitals of north karnataka	Morbidity and mortality due to poisoning is a world wide problem. The pattern poisoning varies from Country to country, place to place and changes over a period of time due to various reasons. The present study is a prospective study conducted at Khaja Banda Nawaz institute of medical science of Gulbarga, (North-Karnataka) during 2011-2013. Total 229 poisoning cases were studied from OPD to IPD, …	Medico-Legal Update	10.5958/0974-1283.2015.00022.5
1333	Pubmed_552.0	learning approaches of undergraduate medical students to physiology in a non-pbl- and partially pbl-oriented curriculum	Melaka Manipal Medical College (Manipal Campus; Manipal, Karnataka, India) conducts the Bachelor of Medicine and Bachelor of Surgery program, for which the admission intakes are during the months of March and September. The present study was undertaken to study the differences in learning approaches to physiology of undergraduate medical students in a partially problem-based learning (PBL)- and n…	Advances in physiology education	10.1152/advan.00063.2007
2655	Eric_17.0	evolution in health and disease: the role of evolutionary biology in the medical curriculum	Recent work has emphasised the relevance of evolutionary processes to medical thinking and practice. However, medical curricular revisions, in reducing basic science content, have often excluded evolution. This study establishes the extent of inclusion of evolution in UK medical courses, reports on the level of medical student rejection of evolution, and on student reactions to a special study mo…	Bioscience Education e-Journal
349	Scopus_602.0	i dream of gini: quantifying inequality in otolaryngology residency interviews	Objectives: Otolaryngology applicants routinely decry conflicting interview dates because this limits the number of interviews that one can attend, despite being offered an interview. Conversely, applicants also perceive that a large number of interviews are offered to a minority of applicants. We sought to verify and quantify the inequality in distribution of interviews attended. Study Design: R…	Laryngoscope	10.1002/lary.27521
226	Scopus_719.0	the relationship between medical education and trans health disparities: a call to research	According to the National Transgender Discrimination Survey, 28% of trans respondents reported postponing medical care due to discrimination, and 28% reported being harassed by providers when they did seek out care. Scholars have proposed that what is taught (or not) in medical schools might play a role in the unequal health care experienced by many trans people. As medical education becomes a si…	Sociology Compass	10.1111/soc4.12432
223	Scopus_721.0	what happens when teachers do not give students handouts?	Background: Handouts have been a primary tool to help students learn and understand class content in lectures better. Some lecturers, however, do not provide handouts to students. Currently, little research has studied the disadvantages of lectures without handouts. We, therefore, aim to survey medical student opinions and behaviors in lectures with handouts comparing to lectures without. Methods…	Medical Teacher	10.3109/0142159x.2014.909921
360	Scopus_593.0	perspective on the â€œafrican american participation in alzheimer disease research: effective strategiesâ€ workshop, 2018	The Washington University School of Medicine Knight Alzheimer Disease Research Center's â€œAfrican American Participation in Alzheimer Disease Research: Effective Strategiesâ€ Workshop convened to address a major limitation of the ongoing scientific progress regarding Alzheimer's disease and related dementias (ADRD): participants in most ADRD research programs overwhelmingly have been limited to…	Alzheimer's and Dementia	10.1002/alz.12160
2018	Embase_550.0	interventions for preventing abuse in the elderly	Background: Maltreatment of older people (elder abuse) includes psychological, physical, sexual abuse, neglect and financial exploitation. Evidence suggests that 10% of older adults experience some form of abuse, and only a fraction of cases are actually reported or referred to social services agencies. Elder abuse is associated with significant morbidity and premature mortality. Numerous interve…	Cochrane Database of Systematic Reviews	10.1002/14651858.cd010321.pub2
2598	Pubmed_191.0	the role of enrichment programs in strengthening the academic pipeline to dental education	Academic enrichment programs can be essential to efforts by dental schools to recruit and enroll underrepresented minority students (URM). Many summer academic enrichment programs provide additional preparation and support to URM students in the sciences. They often address barriers to student achievement such as unevenness in academic preparation, less rigorous educational background, family inf…	Journal of dental education
300	Scopus_648.0	the northern territory medical program - growing our own in the nt	Context: The Northern Territory (NT) is characterised by major health inequalities. A high proportion of the population is Indigenous, with poor socioeconomic conditions and a high burden of disease. The small NT population â€“ 1% of the total Australian population â€“ is dispersed over one-sixth of Australiaâ€™s land mass. Given this very low population density and the geographical isolation of …	Rural and Remote Health	10.22605/rrh4671
2417	Ebsco_7.0	assessing asian medical students' readiness for diversity: localizing measures of cross-cultural care competence	Phenomenon: There is now broad acceptance that the development of cross-cultural competence (CCC) supports the delivery of appropriate care to diverse groups and is an essential component in medical education worldwide. CCC training in East Asian contexts has been constrained by the fact that "cultural diversity" training globally has focused primarily on the needs of racial and ethnic communitie…	Teaching & Learning in Medicine	10.1080/10401334.2020.1830097
1516	Pubmed_37.0	stop paying through the nose: student and trainee medical conferences offer better value for money than professional alternatives	BACKGROUND: Scientific conferences in the UK are attended by practising doctors and medical students for sharing research, networking and professional development. Student/trainee conferences are typically cheaper than professional conferences, but as they are not acknowledged in national scoring systems for medical and surgical training applications, they may have worse attendance than otherwise…	Postgraduate medical journal	10.1136/postgradmedj-2019-136734
517	Scopus_451.0	how should medical schools foster equity and inclusion in admissions?	This commentary in response to a case considers how merit and features of medical school applicantsâ€™ dossiers should be drawn upon in admissions processes to promote equity and inclusion in medicine. It is argued that medical schools should incentivize inclusion by redefining merit in their admissions goals and processes, promote meaningful inclusion, and show institutional leadership in addres…	AMA Journal of Ethics	10.1001/amajethics.2021.926
490	Scopus_476.0	update on workforce diversity in vascular surgery	Objective: Creating a diverse workforce is paramount to the success of the surgical field. A diverse workforce allows us to meet the health needs of an increasingly diverse population and to bring new ideas to spur technical innovation. The purpose of this study was to assess trends in workforce diversity within vascular surgery (VS) and general surgery (GS) as compared with orthopedic surgery (O…	Journal of Vascular Surgery	10.1016/j.jvs.2020.12.063
951	Pubmed_950.0	medical school faculty discontent: prevalence and predictors of intent to leave academic careers	BACKGROUND: Medical school faculty are less enthusiastic about their academic careers than ever before. In this study, we measured the prevalence and determinants of intent to leave academic medicine. METHODS: A 75-question survey was administered to faculty at a School of Medicine. Questions addressed quality of life, faculty responsibilities, support for teaching, clinical work and scholarship,…	BMC medical education	10.1186/1472-6920-7-37
542	Scopus_428.0	how should lived experience of racism count in medical school admissions?	There are fewer Black men in US medical schools today than in 1970. This and other kinds of ongoing inequity express the systemic racism Black Americans face in health care. Increasing Black physician representation in medicine is key to motivating health equity, so many colleges and universities have developed programs to recruit and retain students with minoritized identities. This article sugg…	AMA Journal of Ethics	10.1001/amajethics.2021.919
1590	Pubmed_278.0	performance in the duke-elder ophthalmology undergraduate prize examination and future careers in ophthalmology	AIMS: Cognitive factors (eg, academic achievement) have had a significant role in selecting postgraduate surgical trainees in the past. This project sought to determine the role of a national undergraduate ophthalmology prize examination (Duke-Elder examination) in the selection of postgraduate ophthalmology trainees. This would also serve as a quality assurance exercise for the assessment, in wh…	Eye (London, England)	10.1038/eye.2011.114
1492	Pubmed_392.0	who's the fairest of them all? meeting the challenges of medical student and resident selection	Because this is an Olympic year, with numerous stories of remarkable individuals overcoming adversity through perseverance, talent, and luck, I canâ€™t help but view medical student and resident selection partly through the lens of the Olympics. I suspect I am not alone in desiring the more clear-cut, diverse, and equitable process symbolized by an Olympic contest. In some Olympic events, such as…	Academic medicine : journal of the Association of American Medical Colleges	10.1097/acm.0000000000001406
648	Scopus_331.0	the impact of disability on performance in a high-stakes postgraduate surgical examination: a retrospective cohort study	Objective: Despite rising numbers of doctors in the workforce with disabilities, little is known about the impact of disabilities on postgraduate performance. To ensure all groups are treated fairly in surgical training, it is essential to know whether any attainment differences exist in markers of surgical performance. To address this gap, we assessed the impact of disabilities on performance on…	Journal of the Royal Society of Medicine	10.1177/01410768211032573
2550	Pubmed_44.0	poor representation of blacks, latinos, and native americans in medicine	In this article, the authors discuss how various systems in medicine are limiting representation of blacks, Latinos, and Native Americans. Flat and decreasing percentages of Underrepresented Minorities in Medicine (URMM), especially in the black and Native American populations, is concerning for family medicine since members from URMM groups care for minority and underserved populations in greate…	Family medicine
2484	Scopus_713.0	influence of parental education on honduran medical students' labour perspectives: rural work and emigration	INTRODUCTION: We sought to evaluate the intentions of Honduran medical students to emigrate or to work in a rural setting, and their association with parental education.; METHODS: We performed a cross-sectional, analytic study at a Honduran medical school. Student participants completed a structured questionnaire, which assessed their intentions to emigrate or work in a rural setting after finish…	Canadian journal of rural medicine : the official journal of the Society of Rural Physicians of Canada = Journal canadien de la mÃ©decine rurale : le journal officiel de la SociÃ©tÃ© de mÃ©decine rurale du Canada
708	Scopus_277.0	equal pay for equal work in the dean suite: addressing occupational gender segregation and compensation inequities among medical school leadership	In 2022, the Association of American Medical Colleges published data from its annual Dean's Office Staff Compensation and Dean's Compensation Surveys in a new report addressing salary equity among medical school leadership. These data, disaggregated by gender and race/ethnicity, represent earnings of the senior most leaders in the dean suite and have historically been shared only with medical sch…	Academic Medicine	10.1097/acm.0000000000005087
1990	Embase_588.0	surveillance of noncommunicable diseases by community health workers in kerala: the epidemiology of noncommunicable diseases in rural areas (endira) study	Background: India carries the greatest burden of noncommunicable disease (NCD) globally. However, there are few contemporary, community-based studies of prevalence in India. Given the physician shortages in rural areas, large-scale, region-specific studies of NCD using community health workers (CHW) may offer a feasible means of NCD surveillance. Objective(s): This study sought to conduct a large…	Global Heart	10.1016/j.gheart.2014.07.003
83	Scopus_863.0	the medical school on the university campus: 20th-century legacy and 21st-century aspirations	One of the central tenets of Abraham Flexner's seminal report of 1910 was his firm belief that the medical school should be located within a university setting. He made this recommendation in the context of his era, when universities offered the best opportunities for ensuring that medical education would be firmly grounded in science and the scientific method of inquiry. Like many of Flexner's i…	Academic Medicine	10.1097/acm.0b013e3181c88471
1674	Pubmed_181.0	why do medical students choose orthopaedics as a career?	BACKGROUND: The primary influence on medical students' career choice is their third-year clerkship. However, orthopaedics is not a required rotation in the curriculum of most medical schools. Our goals were to identify factors that motivate students to choose an orthopaedic career and to compare these with the factors that influence students to choose nonorthopaedic disciplines. METHODS: Fourth-y…	The Journal of bone and joint surgery. American volume	10.2106/jbjs.k.00826
1811	Pubmed_1033.0	measuring faculty retention and success in academic medicine	PURPOSE: To develop and demonstrate the usefulness of quantitative methods for assessing retention and academic success of junior faculty in academic medicine. METHOD: The authors created matched sets of participants and nonparticipants in a junior faculty development program based on hire date and academic series for newly hired assistant professors at the University of California, San Diego (UC…	Academic medicine : journal of the Association of American Medical Colleges	10.1097/acm.0b013e31825d0d31
1059	Pubmed_839.0	usmle step 2 ck scores and radiology residency applications: does it affect diversity in selection of trainees?	RATIONALE AND OBJECTIVES: As residency programs in diagnostic radiology aspire to broaden trainee diversity, reliance on certain criteria may affect the selection of candidates from underrepresented groups. With the conversion of reporting of the United States Medical Licensing Examination (USMLE) Step 1 scores to pass/fail, programs may rely more on numerical USMLE Step 2 Clinical Knowledge (CK)…	Academic radiology	10.1016/j.acra.2023.05.035
2094	Embase_467.0	adolescents with worse levels of oral health literacy have more cavitated carious lesions	The aim of the present study was to investigate whether the ability to recognize and read oral health terms is associated with the number of teeth with cavitated carious lesions in adolescents. A population-based cross-sectional study was conducted involving a sample of 746 adolescents representative of students aged 15 to 19 years at the public and private school systems in a city in northeast B…	PLoS ONE	10.1371/journal.pone.0225176
2040	Embase_527.0	medical school entry requirements discriminate against poorer students	No abstract-letter	BMJ (Online)	10.1136/bmj.j2939
384	Scopus_571.0	office of admissions: engagement and leadership opportunities for trainees	Introduction: Encouraging trainee engagement with the Office of Admissions can be an effective method of training for a future career in academic medicine and allow trainees to develop critical leadership skills. Methods: This workshop consisted of a short didactic presentation, a large-group activity, and case discussions in an effort to address four objectives describing the functions of the Of…	MedEdPORTAL : the journal of teaching and learning resources	10.15766/mep_2374-8265.11018
1772	Pubmed_1073.0	effect of pharmacological enhancement on the cognitive and clinical psychomotor performance of sleep-deprived doctors: a randomized controlled trial	OBJECTIVES: To investigate the effect of modafinil 200 mg on the performance of a cohort of healthy male doctors after 1 night of supervised sleep deprivation. SUMMARY BACKGROUND DATA: Sleep-deprived and fatigued doctors pose a safety risk to themselves and their patients. Yet, because of the around-the-clock nature of medical practice, doctors frequently care for patients after periods of extend…	Annals of surgery	10.1097/sla.0b013e3182306c99
2183	Embase_366.0	ocean (women's career choices about oncology) study: motivations to pursue or not pursue academic oncology	Background: Although women outnumber men in US medical school enrollment, women constitute < 50% of faculty in academic oncology. This study aimed to determine factors affecting women oncologists' decisions to pursue academic versus non-academic oncology in Hematology/Oncology (HO), Pediatric Oncology (PO), Radiation Oncology (RO), and Surgical Oncology (SO), and to characterize the challenges wo…	Journal of Clinical Oncology	10.1200/jco.2021.39.15_suppl.11040
876	Scopus_123.0	associations between education policies and the geographic disposition of family physicians: a retrospective observational study of mcmaster university education data	The maldistribution of family physicians challenges equitable primary care access in Canada. The Theory of Social Attachment suggests that preferential selection and distributed training interventions have potential in influencing physician disposition. However, evaluations of these approaches have focused predominantly on rural underservedness, with little research considering physician disposit…	Advances in Health Sciences Education	10.1007/s10459-023-10273-4
2764	Embase_200.0	study of placental location and pregnancy outcome in primigravida	Background: Placental location can be estimated easily using ultrasonogram by 16 weeks. It can be classified based on its location into central and lateral. Central can be anterior or posterior. Lateral can be left lateral or right lateral. Placental location has been attributed to both normal and abnormal pregnancy and neonatal outcomes. Method(s): this is a hospital based observational study wa…	European Journal of Cardiovascular Medicine
444	Scopus_517.0	training a fit-for-purpose rural health workforce for low- and middle-income countries (lmics): how do drivers and enablers of rural practice intention differ between learners from lmics and high income countries?	Equity in health outcomes for rural and remote populations in low- and middle-income countries (LMICs) is limited by a range of socio-economic, cultural and environmental determinants of health. Health professional education that is sensitive to local population needs and that attends to all elements of the rural pathway is vital to increase the proportion of the health workforce that practices i…	Frontiers in Public Health	10.3389/fpubh.2020.582464
1481	Pubmed_402.0	[mentoring for medical students : description and evaluation of a differentiated mentoring program at a medical school]	In recent years, mentoring programs for medical students have been increasingly implemented in medical schools in Germany. This article describes aÂ voluntary mentoring program for students, which is differentiated into aÂ common mentoring program (AP), aÂ mentoring program for excellent students (EP) and aÂ mentoring plus program (PP) for students with academic difficulties, and its evaluation.T…	Bundesgesundheitsblatt, Gesundheitsforschung, Gesundheitsschutz	10.1007/s00103-017-2674-y
974	Pubmed_923.0	implementation of resident work hour restrictions is associated with a reduction in mortality and provider-related complications on the surgical service: a concurrent analysis of 14,610 patients	OBJECTIVE: To determine the effect of implementation of work hour restrictions on the rates of morbidity, mortality, and provider-related complications in surgical patients and to determine the incremental personnel costs associated with implementation. SUMMARY BACKGROUND DATA: In 2003, the Accreditation Council for Graduate Medical Education enacted resident work hour restrictions (RWHR) to impr…	Annals of surgery	10.1097/sla.0b013e3181ae332a
198	Scopus_747.0	brazilian young dental practitioners' use and acceptance of digital radiographic examinations	Purpose: The aim of this study was to investigate the use and acceptance of digital radiographic examinations by Brazilian dental practitioners in daily practice and to evaluate the advances that have occurred over the past 5 years. Materials and Methods: Dental practitioners enrolled in extension courses at the Piracicaba Dental School, University of Campinas, Brazil, responded to a self-adminis…	Imaging Science in Dentistry	10.5624/isd.2016.46.4.239
981	Pubmed_916.0	attitudes of undergraduate medical students towards end-of-life decisions: a systematic review of influencing factors	BACKGROUND: Medical end-of-life decisions, including voluntary active euthanasia (lethal injection), (physician-)assisted dying (prescribing lethal substances), passive euthanasia (refraining from or ceasing life-sustaining treatments), palliative sedation (administering sedatives to alleviate suffering, possibly leading to unintended life-shortening), and treatment withdrawal/withholding, have b…	BMC medical education	10.1186/s12909-025-07077-y
1665	Pubmed_193.0	characteristics of medical students with rural origin: implications for selective admission policies	OBJECTIVES: Selective admission policies of medical schools favoring students of rural origin have been implemented in many countries in hope of increasing rural physicians. This study evaluated the characteristics of medical students from rural origins and their choice of future practice location. METHODS: Personal, familial, and academic information of 1929 graduates of Jichi Medical University…	Health policy (Amsterdam, Netherlands)	10.1016/j.healthpol.2007.12.006
1055	Pubmed_842.0	factors influencing selection of infectious diseases training for military internal medicine residents	BACKGROUND: Applications to infectious diseases fellowships have declined nationally; however, the military has not experienced this trend. In the past 6 years, 3 US military programs had 58 applicants for 52 positions. This study examines military resident perceptions to identify potential differences in factors influencing career choice, compared with published data from a nationwide cohort. ME…	Clinical infectious diseases : an official publication of the Infectious Diseases Society of America	10.1093/cid/ciy322
2787	Ebsco_60.0	the positive impact of using an asset-based approach in a racial-ethnic centered pre-health research program on the education and career goals of undergraduates underrepresented in stem	The medical field calls for greater diversity in its physician workforce to promote more equitable healthcare and combat health disparities. The Howard Hughes Medical Institute-funded Diversity, Health Equity and the Environment Program at University of California, Los Angeles aims to increase major retention in underrepresented minority (URM) pre-health undergraduates to promote greater diversit…
2822	Ebsco_11.0	can a specialist foundation programme adequately prepare international students to study medicine in the uk? : an exploration of the experiences of international students on a specialist foundation programme which prepares them for undergraduate study in medicine	Given the unique challenges of securing a place on a Medicine undergraduate programme in the UK, the study explored the experiences of international students on a preparation for Medicine Foundation programme, and questioned whether such a programme could adequately prepare them for admission to Medicine. Underpinning the study, the concept of internationalisation of education was explored, as th…
1068	Pubmed_830.0	motivations to pursue fellowships are gender neutral	OBJECTIVE: To determine the importance of factors in decision making by general surgery chief residents to pursue fellowships and to relate factor importance to gender and residency characteristics. DESIGN: Prospective, voluntary, national survey conducted April through May, 2008, in which finishing chief residents rated the importance of 12 factors in their decision making to pursue fellowships.…	Archives of surgery (Chicago, Ill. : 1960)	10.1001/archsurg.2010.116
2285	Embase_249.0	early vs. late ercp in patients with pancreatic cancer and biliary duct obstruction	Institutions: Rutgers New Jersey Medical School, USA. Disclosure compliance: I understand. Participant disclosure: Vincent Wong: NO financial relationship with a commercial interest; Ahmed Ahmed: NO financial relationship with a commercial interest; Anjella Manoharan: NO financial relationship with a commercial interest; Sushil Ahlawat: NO financial relationship with a commercial interest. Introd…	Gastrointestinal Endoscopy	10.1016/j.gie.2023.04.1002
449	Scopus_512.0	stepping back: re-evaluating the use of the numeric score in usmle examinations	There are increasing concerns from medical educators about studentsâ€™ over-emphasis on preparing for a high-stakes licensing examination during medical school, especially the US Medical Licensing Examination (USMLE) Step 1. Residency program directorsâ€™ use of the numeric score (otherwise known as the three-digit score) on Step 1 to screen and select applicants drive these concerns. Since the U…	Medical Science Educator	10.1007/s40670-019-00906-y
2166	Embase_383.0	handling traumatic experiences in facially disfigured female burn survivors	Background: This research deals with the impact of resilience, perceived stigmatization, social comfort and coping strategies on quality of life among female burn survivors with facial disfigurement, man many of which are found in Asian countries. Method(s): Using cross-sectional research design, female burn survivors with severe facial disfigurement (N = 100) were drawn by using purposive sampli…	Burns	10.1016/j.burns.2020.11.007
176	Scopus_767.0	the evolution of an elective in health disparities and advocacy: description of instructional strategies and program evaluation	Problem Health disparities remain pervasive in the United States. Training future physicians to address health disparities requires attention to both systemic and provider causes of disparities, but comprehensive curricula are lacking. Approach Albert Einstein College of Medicine in Bronx, New York, offers a 13-session health disparities elective to first-year medical students. The curriculum cov…	Academic Medicine	10.1097/acm.0000000000000850
1743	Pubmed_1111.0	surgical training pathways in the united kingdom and the united states: lessons for resource-limited settings from high-income countries	Background Surgical training is a critical component of healthcare, especially in high-income countries such as the United Kingdom (UK) and the United States (US), which have established distinct, well-organised training frameworks. Comparing these systems provides valuable insights that may enhance global surgical education, particularly in low- and middle-income countries, where training and re…	Cureus	10.7759/cureus.73285
2458	Scopus_898.0	equal access to training for black and minority ethnic nurses	Black and minority ethnic young people are increasingly attracted to nursing. However, statistics published by the Nursing and Midwifery Admissions Service in 2005 suggest that black and ethnic minorities have less than half the chance of getting into a nursing school that white applicants have. This article examines the evidence of race inequality in access to nurse and midwifery training, a pat…	Nursing standard (Royal College of Nursing (Great Britain) : 1987)
2796	Ebsco_48.0	perceptions, discourses and values : exploring how key stakeholders construct, negotiate and enact widening access to medical school	"Widening access" (WA) policies are designed to increase the participation of underrepresented groups into Higher Education generally, and specifically into professions such as medicine. The interpretation, negotiation and enactment of WA policies is determined by key stakeholders, including medical schools, school teachers and potential applicants. In the UK, measurable progress in WA to medicin…
1944	Embase_642.0	factors influencing pre-hospital delay among patients with acute myocardial infarction in iran	Background Acute myocardial infarction (AMI) is the leading cause of morbidity and disability among Iranian population. Pre-hospital delay is an important cause of increasing early and also late mortality in AMI. Thus the aim of the present study was to identify the factors influencing pre-hospital delay among patients with AMI in Iran. Methods Between August 2010 and May 2011, a cross-sectional …	Chinese Medical Journal	10.3760/cma.j.issn.0366-6999.2012.19.008
503	Scopus_464.0	biomedical studentsâ€™ course preference and links with quality of life and psychological distress	Introduction: This study investigates psychological distress and quality of life (QoL) amongst first year premedical and health science students. The primary aim of this study was to investigate potential differences in QoL and psychological distress between students who sought entry into a medicine programme when compared to those opting for a non-medicine career. Methods: We examined participan…	Asia Pacific Scholar	10.29060/taps.2022-7-1/oa2475
2728	Embase_439.0	a cross-sectional study to evaluate the clinical profile and predictor of adverse outcome in children with acute encephalitis syndrome	Aim: to evaluate the clinical profile and predictors of outcome of acute encephalitis syndrome patients admitted in PICU. Material(s) and Method(s): This Cross-sectional, observational study was done the Department of Paediatrics Anugrah Narayan Magadh Medical College and Hospital, Gaya, Bihar, India for 12 months. All cases were investigated for baseline investigations as well as some specific i…	European Journal of Molecular and Clinical Medicine
785	Scopus_207.0	lessons from the coronavirus disease experience: research participant and staff satisfaction with remote cognitive evaluations	Objective: In New York City in 2020 the pandemic shut down in-person research. Icahn School of Medicine's Alzheimer's Disease Research Center transitioned longitudinal evaluations from in-person to telephone to enhance equity of access. We assessed diverse research participants' and clinical research coordinators' (CRC) satisfaction with remote evaluation and examined sociodemographic, cognitive,…	Alzheimer Disease and Associated Disorders	10.1097/wad.0000000000000605
751	Scopus_238.0	impact of parental status on us medical student specialty selection	Medical training occurs during peak childbearing years for most medical students. Many factors influence specialty selection. The aims of this study were (i) to determine whether being a parent is a major deciding factor when picking a specialty and (ii) whether parents are more drawn to family-friendly specialties than non-parents. The authors performed a multicenter web-based survey study of me…	Archives of Women's Mental Health	10.1007/s00737-023-01366-5
2723	Embase_491.0	depression in hiv infected patients	BACKGROUND Depression is the most commonly reported psychiatric disorder in HIV-infected patients . Depression is commonly underdiagnosed and consequently untreated by general physicians, it can lead to poor adherence to ART treatment failure. Depression has long been recognized as a predictor of negative clinical outcomes in HIV-infected patients, such as reducing medication adherence, quality o…	Indian Journal of Psychiatry
1769	Pubmed_1076.0	recurrent exposure to histoplasma capsulatum in modern air-conditioned buildings	BACKGROUND: Between 1989 and 1996, an epidemic of histoplasmosis occurred on a medical school campus. There had been numerous construction projects on the campus that involved previously wooded land and were adjacent to a large bird sanctuary. METHODS: We investigated the epidemic with active surveillance to detect cases, a histoplasmin skin-test survey, inspection of the air-filtration systems o…	Clinical infectious diseases : an official publication of the Infectious Diseases Society of America	10.1086/430907
1766	Pubmed_1079.0	awareness of mouth cancer among adult dental patients attending the kuwait university dental school clinic	In Kuwait, the age-standardized incidence rate (per 100,000) for oral cancer is 1.5 and the mortality rate is 0.4. Early detection of oral cancer combined with appropriate treatment greatly improves the chances of cure and the quality of life. However, little is known about patient awareness of this disease and the ability to identify early signs, particularly among high-risk groups. Hence, the a…	Journal of cancer education : the official journal of the American Association for Cancer Education	10.1007/s13187-016-1110-6
2261	Embase_278.0	repaving the pathway to prevent the loss of students with marginalized identities - medical student attrition	Not_available	JAMA Internal Medicine	10.1001/jamainternmed.2022.2140
2304	Embase_225.0	diversity, equity, and inclusion needs assessment for a c-l psychiatry service	Background: While a lens focusing on diversity, equity, and inclusivity (DEI) brings immense value to medicine, the importance of DEI efforts has only recently received increasing focus. A strong focus on diversity improves patient outcomes. Recruitment and retention, departmental culture, and utilizing best practices to mitigate implicit bias are key strategies to improve diversity (Rosenkranz e…	Journal of the Academy of Consultation-Liaison Psychiatry	10.1016/j.jaclp.2023.11.253
879	Scopus_120.0	physician selection for hospital integration: theoretical considerations and empirical findings	Background The U.S. health care system has seen an increase in hospital-physician integration, with hospitals acquiring increasing numbers of physician practices. This shift has been linked to higher costs without significant improvements in quality. Purpose This study sought to identify the characteristics of physicians who transitioned from independent practice to hospital integration. Methodol…	Health Care Management Review	10.1097/hmr.0000000000000395
796	Scopus_198.0	a shadow of doubt: is there implicit bias among orthopaedic surgery faculty and residents regarding race and gender?	BackgroundOrthopaedic surgery continues to be one of the least diverse medical specialties. Recently, increasing emphasis has been placed on improving diversity in the medical field, which includes the need to better understand existing biases. Despite this, only about 6% of orthopaedic surgeons are women and 0.3% are Black. Addressing diversity, in part, requires a better understanding of existi…	Clinical Orthopaedics and Related Research	10.1097/corr.0000000000002933
2291	Embase_241.0	wcn23-0727 costs and outcomes of pediatric ckd (cope) study: catastrophic healthcare expenditure, financial burden and patient outcomes in 2 private sector referral centers in india	Introduction: In low and low middle income countries (LLMICs) children with CKD have frequent discontinuation of treatment/death. There is poor access to pediatric nephrology care, which is provided in a mix of public sector (government pays) and private sector [patient pays out-of-pocket (OOP) for healthcare]. High OOP costs may be associated with catastrophic healthcare expenditure (CHE) and po…	Kidney International Reports	10.1016/j.ekir.2023.02.658
1548	Pubmed_330.0	randomized controlled trial comparing lecture versus self studying by an online tool	OBJECTIVES: Since 2001, an e-learning tool has been developed for dentistry. To compare online self study with traditional lectures, a module about instrumental occlusal analysis was offered by oral lecture and by a unit in the virtual library of the e-learning tool. METHODS: 85 pre-clinical dental students were randomly divided into two groups: the computer assisted learning (CAL) group (n = 48)…	Medical teacher	10.1080/01421590802203504
1704	Pubmed_15.0	disabled graduate-entry medical student experience	BACKGROUND: This study explored the experiences of graduate-entry medicine degree programme students who were disabled on the disclosure of their disability and the challenging disability issues they encountered during their degree programme. METHODS: Eight student volunteers with a disability from the University of Warwick graduate-entry medicine degree programme took part in this study. Audio r…	The clinical teacher	10.1111/tct.12653
2008	Embase_561.0	social determinants and educational barriers to successful admission to nursing programs for minority and rural students	In 2010, the Institute of Medicine made a recommendation in The Future of Nursing Report to diversify the student population of the health care professions in order to provide increasing minority providers to meet the culturally competent needs of the growing multicultural populations of the United States (Institute of Medicine, 2010). The Nursing Network and Careers and Technology Nurse Mentorin…	Journal of professional nursing : official journal of the American Association of Colleges of Nursing	10.1016/j.profnurs.2016.01.010
925	Pubmed_979.0	engagement, workplace satisfaction, and retention of surgical specialists in academic medicine in the united states	BACKGROUND: Academic medical centers strive for clinical excellence with operational efficiency and financial solvency, which requires institutions to retain productive and skillful surgical specialists. Faculty workplace perceptions, overall satisfaction, and intent to leave are relationships that have not been examined previously among US surgeons in academic medicine. We hypothesize that criti…	Journal of the American College of Surgeons	10.1016/j.jamcollsurg.2014.03.027
663	Scopus_318.0	british medical bulletin article: resourcing of palliative and end of life care in the uk during the covid-19 pandemic	Introduction: Covid-19 led to a sustained increase in deaths in all four United Kingdom nations, placing strain on the UK's palliative and end-of-life care sector and raising concerns about the long-term sustainability of the sector's funding and resourcing model in the face of rising demand for these services in the coming decades. Sources of data: Published research, Marie Curie, King's College…	British Medical Bulletin	10.1093/bmb/ldac013
52	Scopus_899.0	one medical school's effort to ready the workforce for the future: preparing medical students to care for populations who are publicly insured	This article describes the development, implementation, and evaluation of a curriculum project designed to prepare medical students to care for populations who have Medicaid or a low socioeconomic status (SES). The setting for the project was a community-based medical school, the College of Human Medicine (CHM) at Michigan State University. This article describes a four-year process of curriculum…	Academic Medicine	10.1097/acm.0b013e31817836af
1502	Pubmed_383.0	egalitarianism in surgical training: let equity prevail	This study aimed to quantify core surgical trainee (CST) differential attainment (DA) related to three cohorts; white UK graduate (White UKG) versus black and minority ethnic UKG (BME UKG) versus international medical graduates (IMGs). The primary outcome measures were annual review of competence progression (ARCP) outcome, intercollegiate Membership of the Royal College of Surgeons (iMRCS) exami…	Postgraduate medical journal	10.1136/postgradmedj-2020-137563
2553	Pubmed_405.0	[factors associated with academic success of medical students at buenos aires university]	The aim of this study was to identify common factors relating to the academic success of medical students who were distinguished with honors at the Buenos Aires University. In 2011, 142 graduates were surveyed; the questionnaire included 59 questions on their sociodemographic environment, living conditions and social integration, motivation to study, learning capacity and health quality during th…	Medicina
30	Scopus_926.0	reevaluating the health and nutritional status of maize-dependent populations: evidence for the impact of pellagra on human skeletons from south africa	Pellagra, a niacin/tryptophan deficiency disease, is prevalent in populations that have high maize/low protein diets. Historically it has been essentially a disease of undernutrition and social inequality. We offer a unique analysis of both macro- and microstructural skeletal indicators from 31 individuals known to have died from pellagra (n = 14) and non-specific general malnutrition (n = 17). T…	Ecology of Food and Nutrition	10.1080/03670240701486545
1009	Pubmed_890.0	a qualitative study on the internal response of medical students during the transgender healthcare education: a focus on professional identity	PURPOSE: This qualitative study examined the inner response of medical students who participated in a transgender healthcare education program. The factors that effected the inner response were investigated in order to suggest strategies for improving the effectiveness of the transgender healthcare education program. METHODS: The transgender healthcare education program consisted of 2 hours of le…	Korean journal of medical education	10.3946/kjme.2022.237
1734	Pubmed_115.0	do dutch dentists extract monopoly rents?	We exploit lottery-determined admission to dental school to estimate the payoffs to the study of dentistry in the Netherlands. Using data from up to 22 years after the lottery, we find that in most years after graduation dentists earn around 50,000 Euros more than they would earn in their next-best profession. The payoff is larger for men than for women but does not vary with high school GPA. The…	Journal of health economics	10.1016/j.jhealeco.2018.11.001
1928	Embase_660.0	intrinsic component of resilience among entry level medical students in the united arab emirates	Background Resilience is the capacity to recover and to cope successfully with everyday challenges. Resilience has intrinsic and extrinsic components and an effort has been made to study the intrinsic component and its association with sociodemographic factors, among the entry level students of the Integrated Bachelor of Medicine and Bachelor of Surgery (MBBS) course. Method The present study was…	Australasian Medical Journal	10.4066/amj.2011.826
1117	Pubmed_776.0	factors influencing the decisions of senior uk doctors to retire or remain in medicine: national surveys of the uk-trained medical graduates of 1974 and 1977	OBJECTIVE: To report attitudes to retirement of late-career doctors. DESIGN: Questionnaires sent in 2014 to all UK medical graduates of 1974 and 1977. SETTING: United Kingdom. PARTICIPANTS: 3695 medical graduates. MAIN OUTCOME MEASURES: Factors which influenced doctors' decisions to retire and factors which encouraged doctors to remain in work. RESULTS: The response rate was 85% (3695/4369). 55% …	BMJ open	10.1136/bmjopen-2017-017650
2391	Embase_127.0	psychological and social interventions for the promotion of mental health in people living in low- and middle-income countries affected by humanitarian crises	Background: Because of wars, conflicts, persecutions, human rights violations, and humanitarian crises, about 84 million people are forcibly displaced around the world; the great majority of them live in low- and middle-income countries (LMICs). People living in humanitarian settings are affected by a constellation of stressors that threaten their mental health. Psychosocial interventions for peo…	Cochrane Database of Systematic Reviews	10.1002/14651858.cd014300.pub2
1159	Pubmed_730.0	learn evar sizing from scratch: the results of a one-day intensive course in evar sizing and stent graft selection for vascular trainees	BACKGROUND AND AIM: Recognition of structured training in endovascular aortic repair (EVAR) for vascular trainees is increasing. Nevertheless, how trainees can achieve sufficient skills in EVAR sizing and graft selection is sparsely described. The aim of this study was to investigate the effect of systematic training in basic EVAR sizing and graft selection on vascular surgery trainees using a va…	Vascular	10.1177/1708538120913719
122	Scopus_819.0	long-term outcomes of a dental postbaccalaureate program: increasing dental student diversity and oral health care access	The University of California, San Francisco School of Dentistry established the Dental Postbaccalaureate Program in 1998 to provide reapplication assistance to students from economically and/or educationally disadvantaged backgrounds who were previously denied admission to dental school. The goals were to increase diversity in the dental school student population and improve access to dental serv…	Journal of Dental Education	10.1002/j.0022-0337.2013.77.5.tb05501.x
1801	Pubmed_1042.0	impact of personality temperaments and characters on academic performance and specialty selection among a group of egyptian medical graduates	BACKGROUND: The relationship between personality temperaments, academic achievement and specialty interest is important because of its implications in career counseling. AIM: To assess the effect of personality on academic performance and career selection and to study the impact of some sociodemographic factors on academic achievement and career choice of medical graduates. METHODOLOGY: A total o…	The International journal of social psychiatry	10.1177/0020764013501485
85	Scopus_86.0	equity-diversity-inclusion (edi)-related strategies used by dental schools during the admission/selection process: a narrative review	Introduction: Decades of evidence have demonstrated a lack of workforce diversity and sustaining disparities in academic dentistry and professional practice. Underrepresented minority students may face challenges and implicit bias during the dental schoolsâ€˜ admission/selection process. This review collected papers from different countries to summarize the Equity-Diversity-Inclusion (EDI)-relate…	BDJ Open	10.1038/s41405-024-00233-4
2592	Pubmed_210.0	recruiting and retaining rural students: evidence from a faculty of dentistry in south africa	INTRODUCTION: There is a shortage internationally of adequately trained health professionals to service rural areas. Health professionals are more likely to practice in communities that are like the one in which they grew up. The WHO therefore suggests targeted university admission policies to facilitate the enrolment of students from rural areas. In South Africa, rural students have special need…	Rural and remote health
134	Scopus_808.0	changing perceptions - a practical day for school students	Background:- There has been much emphasis in recent years on attracting students from lower socio economic backgrounds to medical school, but they are still vastly under represented. Context:- We have developed a 'Refugee Day', a simulated learning environment in an East Yorkshire school, which over the last 4 years has involved over 1200 15 year old students. School teachers, engineers, army per…	Clinical Teacher	10.1111/j.1743-498x.2010.00370.x
513	Scopus_455.0	comparison of black student enrollment in us schools and colleges of pharmacy, medicine, and dentistry	Objective. Promoting equity and diversity in health care must include increasing the population of minority health care professionals. The purpose of this study was to: evaluate changes in Black professional student enrollment in schools and colleges of pharmacy, medicine, and dentistry; determine whether significant differences exist in Black professional student enrollment among these schools; …	American Journal of Pharmaceutical Education	10.5688/ajpe8493
2191	Embase_357.0	educating the next generation of cancer researchers: evaluation of a cancer research partnership research training program	Background: The Temple University Fox Chase Cancer Center and Hunter College Cancer Health Disparity Partnership (TUFCCC/HC Cancer Partnership) is a collaborative effort to develop a regional comprehensive collaborative cancer health equity research infrastructure in Pennsylvania, New Jersey and New York City (PNN) Region and to establish rigorous and sustainable cancer research, education, and o…	Cancer Epidemiology Biomarkers and Prevention	10.1158/1538-7755.disp21-po-212
1880	Embase_717.0	e-learning in medical education - gender-specific differences regarding web access and acceptance of the k-med-course "general practice cases for preclinical students"	Background: E-learning modules can be offered to a large number of students independently of time and location, and thus may help to decrease the workload of teachers in medical education. It remains to be seen whether this form of learning is suitable to all students. Research question: Are there differences between male and female students regarding access, acceptance and evaluation of e-learni…	Zeitschrift fur Allgemeinmedizin	10.1055/s-2006-942328
1113	Pubmed_780.0	gender differences between male and female neurosurgeons: is there equality for all?	OBJECTIVE: Historically, women have been underrepresented in medicine but nowadays the underrepresentation is more applicable to surgical disciplines. Many efforts have been made to decrease the attrition rate of women in neurosurgery and to even career opportunities to be comparable to those of male colleagues. However, it is unclear if gender disparities occur between female and male neurosurge…	World neurosurgery	10.1016/j.wneu.2019.11.178
905	Pubmed_997.0	retention in the british national health service of medical graduates trained in britain: cohort studies	OBJECTIVE: To report the percentage of graduates from British medical schools who eventually practise medicine in the British NHS. DESIGN: Cohort studies using postal questionnaires, employment data, and capture-recapture analysis. SETTING: Great Britain. SUBJECTS: 32 430 graduates from all British medical schools in nine graduation cohorts from 1974 to 2002, subdivided into home based medical st…	BMJ (Clinical research ed.)	10.1136/bmj.b1977
494	Scopus_472.0	promoting physician diversity through medical student led outreach and pipeline programs	Introduction: Current projections anticipate a dramatic shift from historical population demographics in the United States. Racial and ethnic minorities are expected to constitute the majority of the population by 2050. However, racial minorities continue to be underrepresented in medical school admissions and the physician workforce. Creating a medical student and physician workforce that reflec…	Journal of the National Medical Association	10.1016/j.jnma.2020.08.004
2707	Embase_581.0	limited access to outpatient specialty care in pain leads to increased utilization of acute hospital care resources	Introduction Chronic pain is prevalent and devastating, affecting 100 million Americans annually [1]. Furthermore, chronic pain treatment costs exceed that of heart disease, diabetes, and cancer combined [2]. Although new legislation has expanded Medicaid coverage to 16 million low-income households in an effort to increase access to outpatient specialty care, these patients still utilize acute c…	Regional Anesthesia and Pain Medicine
532	Scopus_437.0	fundamental discussions on race and ethnicity for the cardiology workforce for the united states of america	No abstract-letter	Journal of the American Heart Association	10.1161/jaha.120.018884
243	Scopus_700.0	borrowed philosophy: bedside physicalism and the need for a sui generis metaphysic of medicine	The character of medicine has changed over the last 100 years such that medicine is more interested in diseases than the people who suffer from them. Despite notable efforts to address this, the medical humanities do not challenge doctors' fundamental view of the world. Students adopt a metaphysic of physicalism during basic science training that gets carried into medical training. While necessar…	Journal of Evaluation in Clinical Practice	10.1111/jep.12214
1184	Pubmed_701.0	the american society for radiation oncology 2017 radiation oncologist workforce study	PURPOSE: The aim of this study is to report the American Society for Radiation Oncology 2017 radiation oncologist (RO) workforce survey results; identify demographic, technology utilization, and employment trends; and assess the profession's ability to meet patients' needs, offer job satisfaction, and attract high-caliber trainees. METHODS: In spring 2017, the American Society for Radiation Oncol…	International journal of radiation oncology, biology, physics	10.1016/j.ijrobp.2018.10.020
1046	Pubmed_850.0	describing the physician associate clinical training site compensation market	INTRODUCTION: Inadequate clinical training site availability may inhibit physician assistant/associate (PA), advanced practice nursing (APN), and physician workforce growth. Educational institutions increasingly incentivize clinical training sites with financial compensation, with potential implications for educational costs and enrollment. This study investigated compensation trends among PA pro…	The journal of physician assistant education : the official journal of the Physician Assistant Education Association	10.1097/jpa.0000000000000619
1887	Embase_709.0	are tri-ethnic low-income women with breast cancer effective teachers of the importance of breast cancer screening to their first-degree relatives? results from a randomized clinical trial	The purpose of this study was to determine the efficacy of women with breast cancer as teachers of the importance of breast cancer screening to their first-degree female relatives. The sample was restricted to low-income working age women recruited from four hospitals. The study design was a randomized clinical trial. At each hospital, breast cancer patients (probands) were randomized into one of…	Breast Journal	10.1111/j.1524-4741.2006.00358.x
2747	Embase_31.0	waukesha smiles: dental outreach to low-income waukesha children	Brief Summary, The Waukesha Smiles Project will compare approaches to improve oral health habits and increase access to basic dental care for low-income children in Waukesha, Wisconsin through a school-based outreach program of oral health promotion, screening and referral., Detailed Description, A. HYPOTHESIS / SPECIFIC AIMS: The purpose of Waukesha Smiles: Dental Outreach to Low-income Children…	clinicaltrials.gov
1863	Embase_84.0	an innovative community mobilisation and community incentivisation for child health in rural pakistan (comic): a cluster-randomised, controlled trial	Background: Infectious diseases remain the leading cause of death among children younger than 5 years due to disparities in access and acceptance of essential interventions. The Community Mobilisation and Community Incentivisation (CoMIC) trial was designed to evaluate a customised community mobilisation and incentivisation strategy for improving coverage of evidence-based interventions for child…	The Lancet Global Health	10.1016/s2214-109x%2824%2900428-5
2300	Embase_230.0	protocol for estimating the willingness-to-pay-based value for a quality-adjusted life year to aid health technology assessment in india: a cross-sectional study	Introduction To ensure that the evidence generated by health technology assessment (HTA) is translated to policy, it is important to generate a threshold value against which the outcomes of HTA studies can be compared. In this context, the present study delineates the methods that will be deployed to estimate such a value for India. Methods and analysis The proposed study will deploy a multistage…	BMJ Open	10.1136/bmjopen-2022-065591
607	Scopus_369.0	explainable machine learning based a packed red blood cell transfusion prediction and evaluation for major internal medical condition	Efficient use of limited blood products is becoming very important in terms of socioeconomic status and patient recovery. To predict the appropriateness of patient-specific transfusions for the intensive care unit (ICU) patients who require real-time monitoring, we evaluated a model to predict the possibility of transfusion dynamically by using the Medical Information Mart for Intensive Care III …	Journal of Information Processing Systems	10.3745/jips.04.0243
661	Scopus_32.0	"evolution of a combined baccalaureate/medical degree program as a pipeline to primary care: retention strategies and lessons learned"	Background: The University of New Mexico School of Medicine established the combined baccalaureate/medical degree (BA/MD) program in response to critical physician shortages in New Mexico (NM). This 8-year program aims to improve health care in NM by expanding access to medical education for local students, particularly from rural and underserved communities and/or racial/ethnically underrepresen…	Family Practice	10.1093/fampra/cmae066
2547	Pubmed_454.0	[professional selection and successful residency training in anesthesiology-resuscitation]	The professional carrier of 356 residents, the 1960-2007 graduates of the Saint Petersburg Medical Academy of Postgraduate Education, was studied to specify approaches to professional selection of anesthesiologists. Thirty (8.4%) graduates did not work as anesthesiologists at all. It should be noted that most (n = 24) of the 30 graduates had successfully completed the residency. The anesthetic ac…	Anesteziologiia i reanimatologiia
739	Scopus_249.0	examining the u.s. premed path as an example of discriminatory design & exploring the role(s) of capital	The college-level pathway to medical school (i.e., the â€œpremed pathâ€) includes all coursework, extra-curriculars, shadowing, volunteering, high-stakes examination (e.g., MCATÂ®), and application-related processes. Although medical school admission committees routinely insist their interest in diverse and â€œwell-roundedâ€ applicants, the premed path (PMP), through formal and informal mechani…	Social Theory and Health	10.1057/s41285-022-00175-7
[truncated: 2,124 more rows]
