# Supplementary material for: Socioeconomic and economic factors affecting access and progression in medical schools: a systematic review and meta-analysis
Source: J Educ Eval Health Prof. 2026 Apr 16;23:6. doi: 10.3352/jeehp.2026.23.6 (PMC13181141; doi:10.3352/jeehp.2026.23.6)
Supplement: Supplementary file 2 [file jeehp-23-06-dataset2.xlsx]

## Sheet: Sheet1
Code	key	author	title	Field	cohort	Date_range	predictor	predictor_indicator	outcome	outcome_indicator	Effect_direction	Effect_Description	Effect_type (Cohen's d, OR, etc)	Effect_size	Lower_CI	Upper_CI	n_applicant	n_selected	n_enrollee	n_progressed	logOR	SE_logOR
P1	UNTQISFP	Andriole, Dorothy A.; Jeffe, Donna B.	Prematriculation Variables Associated With Suboptimal Outcomes for the 1994-1999 Cohort of US Medical School Matriculants	Medicine	All	1994-1999	Debt	Premedical_Debt	Progression	Retention	Negative	Retention is used as opposite to withdrawal_dissmisal_x000D_ _x000D_ Higher premedical debt is associated with higher odds of both academic and non-academic withdrawal/dismissal; Transformed to: _x000D_ Higher premedical Debt is associate with lower odds of retention._x000D_ _x000D_ Raw numbers:_x000D_ Debt:_x000D_ No Debt: _x000D_ Overall enrollees: 52271; withdrawal both academic and non-academ…	OR (any Debt vs. no Debt)	0.76	0.7	0.82	NA	NA	84014	81237	-0.274437	0.0403633
P11	B62L6BXX	Nguyen, Mytien; Chaudhry, Sarwat I.; Desai, Mayur M.; Chen, Candice; Mason, Hyacinth R. C.; McDade, William A.; Fancher, Tonya L.; Boatright, Dowin	Association of Sociodemographic Characteristics With US Medical Student Attrition	Medicine	All	2014-2016	Geographic area	Socioeconomic Deprivation (by home residence)	Progression	Retention	Negative	Retention is used as opposite to attrition_x000D_ _x000D_ Underresourced neighbourhood status was defined as growing up in a medically underserved area._x000D_ _x000D_ Not Underresourced neighbourhood _x000D_ Matriculants: 27487 Attrition 661; _x000D_ retention: 26826_x000D_ Underresourced neighbourhood _x000D_ Matriculants: 5902; Attrition 277; retention: 5625	OR (underresourced vs. not)	0.5	0.43	0.58	NA	NA	33389	32451	-0.693147	0.0763375
P2	IWM623L9	Jeffe, Donna B.; Andriole, Dorothy A.; Wathington, Heather D.; Tai, Robert H.	Educational Outcomes for Students Enrolled in MD–PhD Programs at Medical School Matriculation, 1995–2000	Medicine	All	1995-2000	Debt	Premedical_Debt	Progression	Retention	Not Significant	Retention is used as opposite to withdrawal_dissmisal_x000D_ _x000D_ Premedical debt does not have a statistically significant effect on withdrawal/dismissal from medical school in this MD–PhD cohort;_x000D_ _x000D_ Transformed to: progressed at least to MD_x000D_ _x000D_ Raw numbers:_x000D_ Debt:_x000D_ No Debt: _x000D_ Overall enrolees: 1567; withdrawal: 59 _x000D_ 100-19999$:_x000D_ Overall en…	OR (any Debt vs. no Debt)	0.98	0.64	1.49	NA	NA	2582	2433	-0.0202027	0.215577
P3	TKQYPC6F	Kamran, Sophia C.; Pompa, Isabella R.; Nguyen, Hillary Brenda; Cha, Jaeyoon; Salinas, Kevin E.; Niemierko, Andrzej; Vapiwala, Neha	First-Generation and Low-Income Students in the National Medical Student Body	Medicine	All	2002-2012	Socioeconomic/Educational Disadvantage Composite	Parental Income	Progression	Graduation	Negative	Effect of low income on graduation_x000D_ Students from higher parental income groups have higher graduation probabilities._x000D_ _x000D_ Raw data:_x000D_ _x000D_ low income _x000D_ Total: 11728_x000D_ Attrition: 590_x000D_ graduation: 11138_x000D_ not low income _x000D_ Total: 103287_x000D_ Attrition: 2948_x000D_ graduation: 100339	OR (low income vs not low income)	0.55	0.5	0.6	NA	NA	115015	111477	-0.597837	0.0465106
P4	LEPT68FM	Frischenschlager, Oskar; Haidinger, Gerald; Mitterauer, Lukas	Factors Associated with Academic Success at Vienna Medical School: Prospective Survey	Medicine	All	2002-2003	Socioeconomic/Educational Disadvantage Composite	Parental Income	Progression	Success	Not Significant	Effect of low income on exam success_x000D_ _x000D_ Based on the results of compulsory exam after the first year, students were defined as “very successful” (mark 1, 2, or 3 on the first attempt at the test; n=115) and “unsuccessful” (those who failed twice, i.e. mark 5 on the first and second attempt at the test; n=130)._x000D_ My definition:_x000D_ <5000 low income_x000D_ >5000 not low income_x…	OR (low income vs not low income)	0.5	0.25	1.02	NA	NA	205	166	-0.693147	0.358698
P5	B62L6BXX	Nguyen, Mytien; Chaudhry, Sarwat I.; Desai, Mayur M.; Chen, Candice; Mason, Hyacinth R. C.; McDade, William A.; Fancher, Tonya L.; Boatright, Dowin	Association of Sociodemographic Characteristics With US Medical Student Attrition	Medicine	All	2014-2016	Socioeconomic/Educational Disadvantage Composite	Parental Income	Progression	Retention	Negative	Retention is used as opposite to attrition_x000D_ Effect of low income on retention_x000D_ A student was considered to have low income if they indicated that their family was a recipient of state or federal financial assistance programs (e.g., Supplemental Nutrition Assistance Program) or if their self-reported parental income was within the lowest 2 quintiles nationally (<$41 187 for the 2014-20…	OR (low income vs not low income)	0.55	0.48	0.63	NA	NA	33389	32451	-0.597837	0.0693708
P7	LEPT68FM	Frischenschlager, Oskar; Haidinger, Gerald; Mitterauer, Lukas	Factors Associated with Academic Success at Vienna Medical School: Prospective Survey	Medicine	All	2002-2003	Socioeconomic/Educational Disadvantage Composite	Parental Education (First generation university applicant)	Progression	Success	Negative	Effect of being first generation on exam success_x000D_ Progression is defied as:_x000D_ Based on the results of compulsory exam after the first year, students were defined as “very successful” (mark 1, 2, or 3 on the first attempt at the test; n=115) and “unsuccessful” (those who failed twice, i.e. mark 5 on the first and second attempt at the test; n=130)._x000D_ _x000D_ Father's education (mot…	OR (first-generation vs not)	0.59	0.35	0.98	NA	NA	242	114	-0.527633	0.262658
P8	RMNGIH85	Hanson, Joshua T.; Busche, Kevin; Elks, Martha L.; Jackson-Williams, Loretta E.; Liotta, Robert A.; Miller, Chad; Morris, Cindy A.; Thiessen, Barton; Yuan, Kun	The Validity of MCAT Scores in Predicting Students’ Performance and Progress in Medical School: Results From a Multisite Study	Medicine	All	2016-2017	Socioeconomic/Educational Disadvantage Composite	Parental Education (First generation university applicant)	Progression	Success	Negative	Success is considered as steady progress, which is defined as completion of the coursework on time or within one extra year_x000D_ _x000D_ Parental education: no parent with a bachelors' degree (my definition= First gen) vs. a parent with_x000D_ _x000D_ Raw data:_x000D_ _x000D_ At least one parent with a bachelor’s degree_x000D_ total:18,491_x000D_ Progressed: 17,400_x000D_ _x000D_ No parent with…	OR (first-generation vs not)	0.61	0.54	0.69	NA	NA	22344	1452	-0.494296	0.0625312
P9	TKQYPC6F	Kamran, Sophia C.; Pompa, Isabella R.; Nguyen, Hillary Brenda; Cha, Jaeyoon; Salinas, Kevin E.; Niemierko, Andrzej; Vapiwala, Neha	First-Generation and Low-Income Students in the National Medical Student Body	Medicine	All	2002-2012	Socioeconomic/Educational Disadvantage Composite	Parental Education (First generation university applicant)	Progression	Graduation	Negative	Effect of being FG on graduation_x000D_ _x000D_ First-generation students have higher likelihood of not graduating._x000D_ _x000D_ Raw data:_x000D_ _x000D_ First generation:_x000D_ _x000D_ Total: 8560_x000D_ Attrition: 440_x000D_ graduation: 8120_x000D_ Not first generation_x000D_ Total: 106455_x000D_ Attrition: 3098 _x000D_ graduation: 103357	OR (first-generation vs not)	0.55	0.5	0.61	NA	NA	115015	111477	-0.597837	0.0507273
s12	HZ68EMGL	Emery, Joanne L.; Bell, John F.; Rodeiro, Carmen L. Vidal	The BioMedical Admissions Test for medical student selection: Issues of fairness and bias	Medicine	All	2003-2005	Geographic area	Socioeconomic Deprivation (by school catchment)	Selection	Offer	Not Significant	Income Deprivation Affecting Children Index (IDACI, i.e. the proportion of under-16s living in income-deprived households) as a measure of neighbourhood deprivation	OR	1	0.99	1.002					0	0.00307356
s13	A63P6JBC	Laurence, Caroline O; Turnbull, Deborah A; Briggs, Nancy E; Robinson, Jeffrey S	Applicant characteristics and their influence on success: results from an analysis of applicants to the University of Adelaide Medical School, 2004–2007	Medicine	All	2004-2007	Geographic area	Socioeconomic Deprivation (by home residence)	Selection	Offer	Not Significant	Odds of being offered a place for the most deprived to most affluent home residence	OR (being from the most deprived area vs from the most affluent)	1.32	0.86	2.02					0.277632	0.217837
s16-1	CS85KTC3	Kumwenda, Ben; Cleland, Jennifer; Greatrix, Rachel; MacKenzie, Rhoda Katharine; Prescott, Gordon	Are efforts to attract graduate applicants to UK medical schools effective in increasing the participation of under-represented socioeconomic groups? A national cohort study	Medicine	Cohort 1-Graduate	2006-2014	Geographic area	Socioeconomic Deprivation (by home residence)	Selection	Offer	Negative	Most deprived (IMD V) vs other categories:_x000D_ _x000D_ Graduate: All accepted: 5914; accepted from most deprived area: 552 _x000D_ _x000D_ All applied: 22754; all applied from the most deprived area: 3378	OR (being from the most deprived area vs other areas)	0.51	0.46	0.56	22754	5914	NA	NA	-0.673345	0.0501812
s16-2	CS85KTC3	Kumwenda, Ben; Cleland, Jennifer; Greatrix, Rachel; MacKenzie, Rhoda Katharine; Prescott, Gordon	Are efforts to attract graduate applicants to UK medical schools effective in increasing the participation of under-represented socioeconomic groups? A national cohort study	Medicine	Cohort 2-Non-graduate	2006-2014	Geographic area	Socioeconomic Deprivation (by home residence)	Selection	Offer	Negative	Most deprived (IMD V) vs other categories:_x000D_ _x000D_ All accepted: 35134; accepted from most deprived area: 2394 _x000D_ All applied: 82404; all applied from the most deprived area: 8815	OR (being from the most deprived area vs other areas)	0.494	0.47	0.519	82404	35134	NA	NA	-0.70522	0.0252988
s18	WIHS94Z6	Perez, Michael A.; Williams, Cheyenne; Henderson, Korey; McGregor, Ryan; Vapiwala, Neha; Shea, Judy A.; Dine, C. Jessica	Association of applicant demographic factors with medical school acceptance	Medicine	All	2017-2020	Socioeconomic/Educational Disadvantage Composite	Parental Income	Selection	Accepted	Negative	low income (vs. not) on being accepted_x000D_ Low income is defined as <$75000 childhood income_x000D_ _x000D_ Raw data: _x000D_ _x000D_ All applicants:_x000D_ Accepted 69569_x000D_ Not accepted 84095_x000D_ Low income applicants:_x000D_ Accepted 21702_x000D_ Not accepted 33033	OR (low income vs not low income)	0.7	0.68	0.71	153664	69569	NA	NA	-0.356675	0.0110133
s19	CDC5VYVE	Williams, Cheyenne; Perez, Michael A.; Vapiwala, Neha; Shea, Judy A.	The Impact of Socioeconomic Factors on Medical School Acceptance Rates	Medicine	All	2014-2019	Socioeconomic/Educational Disadvantage Composite	Parental Income	Selection	Accepted	Negative	low income (vs. not) on being accepted_x000D_ Low income is defined as <$75000 childhood income	OR (low income vs not low income)	0.602	0.592	0.612					-0.507498	0.00847593
s20	9E5MHVAF	Williams, Darnell K. Adrian; Christophers, Briana; Keyes, Timothy; Kumar, Rachit; Granovetter, Michael C.; Adigun, Alexandria; Olivera, Justin; Pura-Bryant, Jehron; Smith, Chynna; Okafor, Chiemeka; Shibre, Mahlet; Daye, Dania; Akabas, Myles H.	Sociodemographic factors and research experience impact MD-PhD program acceptance	Medicine	All	2014-2021	Socioeconomic/Educational Disadvantage Composite	Parental Income	Selection	Accepted	Negative	Low income (<75000) vs. not low income (>75000)_x000D_ _x000D_ Raw data;_x000D_ _x000D_ _x000D_ All: _x000D_ <75000: 5303; >75000: 7282; missing: 2571_x000D_ Accepted:_x000D_ <75000: 1992; >75000: 4268; missing: 1136	OR (low income vs not low income)	0.43	0.4	0.46	15156	6840	NA	NA	-0.84397	0.0356536
s21	IBDQ2SB5	Steven, Kathryn; Dowell, Jon; Jackson, Cathy; Guthrie, Bruce	Fair access to medicine? Retrospective analysis of UK medical schools application data 2009-2012 using three measures of socioeconomic status	Medicine	All	2009-2012	Socioeconomic/Educational Disadvantage Composite	Parental Occupation	Selection	Accepted	Negative	Least affluent jobs (NS-SES 4 and 5) vs others:_x000D_ _x000D_ all accepted: 10437; accepted from least affluent job: 334 (3.2 % of all accepted); missing: 846_x000D_ _x000D_ All applied: 32065; all applied from the least affluent job: 1540(4.8% of all applied); missing: 3175	OR (least affluent job vs others)	0.54	0.48	9.61	32964	10437	NA	NA	-0.616186	0.764483
s22-1	CS85KTC3	Kumwenda, Ben; Cleland, Jennifer; Greatrix, Rachel; MacKenzie, Rhoda Katharine; Prescott, Gordon	Are efforts to attract graduate applicants to UK medical schools effective in increasing the participation of under-represented socioeconomic groups? A national cohort study	Medicine	Cohort 1-Graduate	2006-2014	Socioeconomic/Educational Disadvantage Composite	Parental Occupation	Selection	Offer	Negative	Least affluent jobs (NS-SES 4 and 5) vs others:_x000D_ _x000D_ all accepted: 5292; accepted from least affluent job: 278 _x000D_ _x000D_ All applied: 19848; all applied from the least affluent job: 1487	OR (least affluent job vs others)	0.612	0.535	0.701	19848	5292	NA	NA	-0.491023	0.0689391
s22-2	CS85KTC3	Kumwenda, Ben; Cleland, Jennifer; Greatrix, Rachel; MacKenzie, Rhoda Katharine; Prescott, Gordon	Are efforts to attract graduate applicants to UK medical schools effective in increasing the participation of under-represented socioeconomic groups? A national cohort study	Medicine	Cohort 2-Non-graduate	2006-2014	Socioeconomic/Educational Disadvantage Composite	Parental Occupation	Selection	Offer	Negative	Least affluent jobs (NS-SES 4 and 5) vs others:_x000D_ _x000D_ all accepted: 31866; accepted from least affluent job: 1003_x000D_ _x000D_ All applied: 73307; all applied from the least affluent job: 3608	OR (least affluent job vs others)	0.484	0.449	0.521	73307	31866	NA	NA	-0.72567	0.0379406
s23	LH3AC89W	Mathers, Jonathan; Sitch, Alice; Parry, Jayne	Population-based longitudinal analyses of offer likelihood in UK medical schools: 1996-2012	Medicine	All	1996-2012	Socioeconomic/Educational Disadvantage Composite	Parental Occupation	Selection	Offer	Negative	Least affluent jobs (NS-SES 4 and 5) vs others (Table 1):_x000D_ _x000D_ all offered: ; offered from least affluent job: 7957 ; others: 73428_x000D_ _x000D_ All applied: ; all applied from the least affluent job: 17596; others: 121156	OR (least affluent job vs others)	0.54	0.52	0.56	138752	81385	NA	NA	-0.616186	0.0189051
s24-1	337DB5QY	Mathers, Jonathan; Sitch, Alice; Parry, Jayne	Longitudinal assessment of the impact of the use of the UK clinical aptitude test for medical student selection	Medicine	Cohort 1-UKCAT	2004-2011	Socioeconomic/Educational Disadvantage Composite	Parental Occupation	Selection	Offer	Negative	Least affluent jobs (NS-SES 4 and 5) vs others (Table 2):_x000D_ _x000D_ all offered: ; offered from least affluent job: 2979 ; others: 25711 _x000D_ _x000D_ All applied: ; all applied from the least affluent job: 7417; others: 46590	OR (least affluent job vs others)	0.55	0.52	0.58	54007	28690	NA	NA	-0.597837	0.027857
s24-2	337DB5QY	Mathers, Jonathan; Sitch, Alice; Parry, Jayne	Longitudinal assessment of the impact of the use of the UK clinical aptitude test for medical student selection	Medicine	Cohort 2-Threshold	2004-2011	Socioeconomic/Educational Disadvantage Composite	Parental Occupation	Selection	Offer	Negative	Least affluent jobs (NS-SES 4 and 5) vs others (Table 2):_x000D_ _x000D_ all offered: ; offered from least affluent job: 2123 ; others: 17842_x000D_ _x000D_ All applied: ; all applied from the least affluent job: 5051; others: 32246	OR (least affluent job vs others)	0.59	0.56	0.63	37297	19965	NA	NA	-0.527633	0.0300467
s25-1	Y7EI44FC	Tiffin, P. A.; Dowell, J. S.; McLachlan, J. C.	Widening access to UK medical education for under-represented socioeconomic groups: modelling the impact of the UKCAT in the 2009 cohort	Medicine	Cohort 1-UKCAT	2009	Socioeconomic/Educational Disadvantage Composite	Parental Occupation	Selection	Offer	Negative	Least affluent jobs (NS-SES 4 and 5) vs others (Table 3):_x000D_ _x000D_	OR (least affluent job vs others)	0.51	0.4	0.6	8163	Not provided	NA	NA	-0.673345	0.103435
s25-2	Y7EI44FC	Tiffin, P. A.; Dowell, J. S.; McLachlan, J. C.	Widening access to UK medical education for under-represented socioeconomic groups: modelling the impact of the UKCAT in the 2009 cohort	Medicine	Cohort 2-Threshold	2009	Socioeconomic/Educational Disadvantage Composite	Parental Occupation	Selection	Offer	Negative	Least affluent jobs (NS-SES 4 and 5) vs others (Table 3):_x000D_ _x000D_	OR (least affluent job vs others)	0.5	0.33	0.76	6564	Not provided	NA	NA	-0.693147	0.212813
s25-3	Y7EI44FC	Tiffin, P. A.; Dowell, J. S.; McLachlan, J. C.	Widening access to UK medical education for under-represented socioeconomic groups: modelling the impact of the UKCAT in the 2009 cohort	Medicine	Cohort 3-borderline	2009	Socioeconomic/Educational Disadvantage Composite	Parental Occupation	Selection	Offer	Negative	Least affluent jobs (NS-SES 4 and 5) vs others (Table 3):_x000D_ _x000D_	OR (least affluent job vs others)	0.31	0.19	0.5	7558	Not provided	NA	NA	-1.17118	0.246833
s26	WIHS94Z6	Perez, Michael A.; Williams, Cheyenne; Henderson, Korey; McGregor, Ryan; Vapiwala, Neha; Shea, Judy A.; Dine, C. Jessica	Association of applicant demographic factors with medical school acceptance	Medicine	All	2014-2021	Socioeconomic/Educational Disadvantage Composite	Parental Education (First generation university applicant)	Selection	Accepted	Negative	Effect of being a first generation on being accepted_x000D_ _x000D_ Raw data:_x000D_ _x000D_ All applicants: _x000D_ Accepted 69569_x000D_ Not accepted 84095_x000D_ First gen:_x000D_ Accepted: 11529_x000D_ Not accepted: 18926	OR (first-generation vs not)	0.68	0.66	0.7	153664	69569	NA	NA	-0.385662	0.0150103
s27	CDC5VYVE	Williams, Cheyenne; Perez, Michael A.; Vapiwala, Neha; Shea, Judy A.	The Impact of Socioeconomic Factors on Medical School Acceptance Rates	Medicine	All	2014-2019	Socioeconomic/Educational Disadvantage Composite	Parental Education (First generation university applicant)	Selection	Accepted	Negative	Effect of being a first generation on being accepted	OR (first-generation vs not)	0.581	0.57	0.592					-0.543005	0.00966078
s28	9E5MHVAF	Williams, Darnell K. Adrian; Christophers, Briana; Keyes, Timothy; Kumar, Rachit; Granovetter, Michael C.; Adigun, Alexandria; Olivera, Justin; Pura-Bryant, Jehron; Smith, Chynna; Okafor, Chiemeka; Shibre, Mahlet; Daye, Dania; Akabas, Myles H.	Sociodemographic factors and research experience impact MD-PhD program acceptance	Medicine	All	2014-2021	Socioeconomic/Educational Disadvantage Composite	Parental Education (First generation university applicant)	Selection	Accepted	Negative	My definition: parents without a bachelor=First-generation_x000D_ _x000D_ Raw data:_x000D_ All education: _x000D_ parents without a bachelors (as First gen): 1784; at least one parents with a bachelor (as not first gen): 12407; missing: 139_x000D_ _x000D_ Accepted education: parents without a bachelors (as First gen): 608; at least one parents with a bachelor (as not first gen): 5912 ; missing: 30	OR (first-generation vs not)	0.57	0.51	0.63	15156	6840			-0.562119	0.0539054
s29	LI7UPM9C	Stegers-Jager, Karen M; Steyerberg, Ewout W; Lucieer, Susanna M; Themmen, Axel P N	Ethnic and social disparities in performance on medical school selection criteria	Medicine	All	2013	Socioeconomic/Educational Disadvantage Composite	Parental Education (First generation university applicant)	Selection	Accepted	Not Significant	Being a first generation applicant on being selected	OR	0.77	0.54	1.09	703	Not provided	NA	NA	-0.261365	0.179174
s31	8RH7MEQ2	Burbage, Amanda K.; Hewitt, Eushekia Y.	Exploring institutional stratification: Minority‐serving institutional pathways to medical school acceptance in the United States	Medicine	All	2017-2023	Socioeconomic/Educational Disadvantage Composite	Education-Occupation (EO)	Selection	Accepted	Negative	Being from a low SES household (EO 1-2) vs high SES (EO 3-5)	OR (low SES vs High SES)	0.64	0.63	0.65	Not provided	Not provided	NA	NA	-0.446287	0.00797259
s32-1	WTRXH4A8	Ballejos, Marlene P.; Oglesbee, Scott; Hettema, Jennifer; Sapien, Robert	An equivalence study of interview platform: Does videoconference technology impact medical school acceptance rates of different groups?	Medicine	Cohort 1-Video	2014-2016	Socioeconomic/Educational Disadvantage Composite	Education-Occupation (EO)	Selection	Accepted	Not Significant	Being from a low SES household (EO 1-2) vs not_x000D_ _x000D_ All applicants:96; all applicants self-identified: 23_x000D_ _x000D_ All accepted: 35; all accepted self-identified: 7	OR (low SES vs not low SES)	0.7	0.26	1.91	96	35	NA	NA	-0.356675	0.508719
s32-2	WTRXH4A8	Ballejos, Marlene P.; Oglesbee, Scott; Hettema, Jennifer; Sapien, Robert	An equivalence study of interview platform: Does videoconference technology impact medical school acceptance rates of different groups?	Medicine	Cohort 2-F2F	2014-2016	Socioeconomic/Educational Disadvantage Composite	Education-Occupation (EO)	Selection	Accepted	Not Significant	Being from a low SES household (EO 1-2) vs not_x000D_ _x000D_ All applicants:656; all applicants self-identified: 202_x000D_ _x000D_ All accepted: 244; all accepted self-identified: 79	OR (low SES vs not low SES)	1.12	0.8	1.57	656	244	NA	NA	0.113329	0.171995
s34	AL56FZQ3	Harrison, Leila E.; Fletcher, Laura; Dunleavy, Dana; Price-Johnson, Tanisha; Kundu, Roopal Vashi; Fogerty, Glen T.; Berardi-Demo, Linda	Self-Reported Disadvantage in Medical School Admissions: A Call to Review, Revise, and Further Advance Holistic Review	Medicine	All	2017-2019	Socioeconomic/Educational Disadvantage Composite	Self-identified disadvantaged	Selection	Accepted	Negative	Those who reported themselves as disadvantaged._x000D_ _x000D_ AMCAS SRD instructs applicants to consider themselves disadvantaged if they “grew up in an area that was medically underserved or had insufficient access to social, economic, and educational opportunities.”_x000D_ _x000D_ SRD: all: 21044; accepted: 8943_x000D_ Non-SRD: all: 108218; accepted: 55191	OR (low SES vs not low SES)	0.71	0.69	0.73	129262	64134	NA	NA	-0.34249	0.0143757
s36-1	UPV69ABQ	Kennedy, Mike; University of North Texas	Medical school admissions across socioeconomic groups: An analysis across race neutral and race sensitive admissions cycles	Medicine	Cohort 1-2005	2005	Socioeconomic/Educational Disadvantage Composite	Socioeconomic Group	Selection	Accepted	Negative	Lowest SES vs others:_x000D_ _x000D_ not accepted: Lowest SES: 282; Others: 1846_x000D_ Accepted: Lowest SES: 155; Others: 1278	OR (low SES vs not low SES)	0.79	0.64	0.97	3561	1433			-0.235722	0.106079
s36-2	UPV69ABQ	Kennedy, Mike; University of North Texas	Medical school admissions across socioeconomic groups: An analysis across race neutral and race sensitive admissions cycles	Medicine	Cohort 2-2006	2006	Socioeconomic/Educational Disadvantage Composite	Socioeconomic Group	Selection	Accepted	Negative	Lowest SES vs others:_x000D_ _x000D_ not accepted: Lowest SES: 298; Others: 2018_x000D_ Accepted: Lowest SES: 126; Others: 1378	OR (low SES vs not low SES)	0.62	0.5	0.77	3820	1504	NA	NA	-0.478036	0.110149
s7	QAHQH37U	Pitre, Tyler; Thomas, Alexander; Evans, Kyle; Jones, Aaron; Mountjoy, Margo; Costa, Andrew P.	The influence of income on medical school admissions in Canada: a retrospective cohort study	Medicine	All	2013-2018	Geographic area	Neighbourhood Income	Selection	Offer	Negative	My definition: low income (<70000) vs not low income (>70000)_x000D_ _x000D_ Raw data:_x000D_ All applicants: 26120; all accepted: 1777_x000D_ All low income: 5365; all not low income: 20755_x000D_ Accepted low income: 275; accepted not low income: 1502_x000D_ Not accepted low income: 4887; not accepted not low income: 19546	OR (low income vs not low income)	0.73	0.64	0.83	26120	1777			-0.314711	0.0663157
s8	IBDQ2SB5	Steven, Kathryn; Dowell, Jon; Jackson, Cathy; Guthrie, Bruce	Fair access to medicine? Retrospective analysis of UK medical schools application data 2009-2012 using three measures of socioeconomic status	Medicine	All	2009-2012	Geographic area	Socioeconomic Deprivation (by home residence)	Selection	Accepted	Negative	Most deprived (IMD 1) vs other categories:_x000D_ _x000D_ All accepted: 10437; accepted from most deprived area: 324 (3.1% of all accepted); Table 2_x000D_ _x000D_ All applied: 32065; all applied from the most deprived area: 1636 (5.1% of all applied); Table 1	OR (being from the most deprived area vs other areas)	0.5	0.44	0.57	32964	10437	NA	NA	-0.693147	0.0660361
